# Supplementary material for: In Silico Screening and Development of Microsatellite Markers for Genetic Analysis in Perca fluviatilis
Source: Animals (Basel). 2022 Jul 15;12(14):1809. doi: 10.3390/ani12141809 (PMC9312242; doi:10.3390/ani12141809)
Supplement: Supplementary file 1 [file animals-12-01809-s001.zip]

Archive with 4 entries (3 files):
- animals-1797732-supplementary/
- animals-1797732-supplementary/supplemantary Table S1.xlsx
- animals-1797732-supplementary/supplementary Table S2.xlsx
- animals-1797732-supplementary/Supplementary Table S3.xlsx
