# Supplementary material for: In Silico Screening and Development of Microsatellite Markers for Genetic Analysis in Perca fluviatilis
Source: Animals (Basel). 2022 Jul 15;12(14):1809. doi: 10.3390/ani12141809 (PMC9312242; doi:10.3390/ani12141809)
Supplement: Supplementary file 1 [file animals-12-01809-s001.zip › animals-1797732-supplementary/supplemantary Table S1.xlsx]

## Sheet: Sheet2
Supplementary Table S1 A total of 98,425 pairs of microsatellite primers were identified and designed from the P. fluviatilis genomic data
locus	forward primer (5'-3')	reverse primer (5'-3')	repeat motif	fragment size (bp)
HLJHL001	CCCAACTTGGTTTCCTTTGGC	TAATGCCCAGCTCATTCGGG	(ACAG)10	148
HLJHL002	GGCCGAACCATACCGTACAT	GTCCTCCGAAGCAAAGCAGA	(ACAG)10	135
HLJHL003	AGTCCTCTGCCAAGACATGC	GGGTCATGTTTTCGGTGCAG	(ACAG)10	147
HLJHL004	GGTATTGTGACACCTGGGCA	TTCGCCAAGGAGGTTGTTGT	(ACAG)10	126
HLJHL005	GTGACTTTTCCACATGCATGC	TCACTGTCACTGATCCCTTACC	(ACAG)10	129
HLJHL006	ACTGCTCCTTTCTCATCGCA	CCATTGGGTTATCTTTGGCAAT	(ACAG)10	147
HLJHL007	GCTAATGCCTGACCACCACT	CAGGTCCCTGGAGAAGAGAGA	(ACAG)10	136
HLJHL008	GCGGTTCTGGGATGACTTCA	AGCCAAATGTCACTGCCAGA	(ACAG)10	136
HLJHL009	GTTGGAGAGCGGAGTTCACA	GAGATGCAGAGATGACGGGG	(ACAG)10	134
HLJHL010	TGCCATGCAGACAGACCAAA	ACAGACAGCCTGAGATCACAC	(ACAG)10	128
HLJHL011	TGGACCCCTATTAGGTAAGGCA	CCTGTCCTACCACCCCATCT	(ACAG)11	150
HLJHL012	CCTCCACTCAACATCCCACC	CTCCAGTCTGTGTGTTCGTGA	(ACAG)11	113
HLJHL013	GCACCTGAGTCTGTCTGTGT	AATTGGGCATTGCATTGGGC	(ACAG)11	123
HLJHL014	CACTGCACTTCCTTGGGTCT	ACTAAAATGGAAGCAGTGCGT	(ACAG)11	150
HLJHL015	AGTGACCCCAACACTGATGA	CACTGCAGTGCTCCAGTCC	(ACAG)11	136
HLJHL016	TAGTGGCATCGCTCTAGGGA	TGAGTGAAACACGTCTGTACCA	(ACAG)11	145
HLJHL017	TGCAAGACAGCAGCTACACA	TCATGAAAGAGCACCTGTGT	(ACAG)11	121
HLJHL018	GACATAACGTCACAGAGCAGT	CCAGAGGAATGAGGGGCATC	(ACAG)11	134
HLJHL019	TATGTGGCTGCTGGTCCAAG	GCAGTCCCTGGTTAGGCTTT	(ACAG)11	149
HLJHL020	CGTTTTCATCGGTTCAGACAGT	ACAGATGGTGTCAGCGCTTG	(ACAG)11	144
HLJHL021	GCGCTTCAGGGTGCAGTATA	TCTCTTTCAAGACCGTCTGCC	(ACAG)12	124
HLJHL022	CCCTGAGTGGAGCACATACC	GGCCGAATTTTGCCTTTGTA	(ACAG)12	118
HLJHL023	TGCTTTCTAGACCACAGCCA	GCTAGACAGACAGGCAGACA	(ACAG)12	121
HLJHL024	AAGGCCTGATAGCTGCAGTG	TGGGGACTATTTTCAGCTGCA	(ACAG)12	123
HLJHL025	ATGTCTCTCCCTCTCCCTGT	TGGCTGTCTTGACTGCTCAG	(ACAG)12	130
HLJHL026	ACCCAAACAGCCAGCTAGTC	TGCCCTAATTGCAGTTGTTCA	(ACAG)12	137
HLJHL027	TCCGACGAAGGCAATTTCCC	GACAGGTTGTGAGGTGTGCT	(ACAG)12	126
HLJHL028	GGAATGTCTGGGATGTGGGG	TGTGCTGTCCACTTTCTCCC	(ACAG)12	146
HLJHL029	TGTCTCCTCCTTCAGCTCAT	TGTGAGTGTACAACAGCCCA	(ACAG)13	125
HLJHL030	TGGCATTCAGAGAGCAGAAAGA	TCCCTGTTGTTTGCACTCCA	(ACAG)13	116
HLJHL031	TGAGCTTGGTGTTTGTTTGGC	CGATGGGAAGCAAAGGGAGA	(ACAG)13	150
HLJHL032	CCCGTTCCAGCAGCTCTATT	AATCTTTGTGGGGCCTCCTC	(ACAG)13	144
HLJHL033	GAGGGTCGACGTTTGGTCTT	TACAACCCCACCACACCAAG	(ACAG)13	126
HLJHL034	CTCTGGAGGGCGTGTTTAGG	TGTCTGCTTTCTGTCCGTCC	(ACAG)13	150
HLJHL035	TGTCTTTGGCTGCAACTCCT	AAGAGAGACGGACAGACGGA	(ACAG)13	110
HLJHL036	ACTCAACGCTGCTCTGCTTT	CCACAGAGTACAGCCCACTC	(ACAG)13	143
HLJHL037	GGATACGTGAATGTGTCCTGGT	CGTGTGATTCGTTCGGATGC	(ACAG)13	143
HLJHL038	CACCCTCCCACCAAGTTTCA	TCCGCCAAGGAGGTTATGTG	(ACAG)13	140
HLJHL039	AGGAAGTCTGCAGGTACACC	GTCCAGAGTGATGCTGTCGT	(ACAG)13	131
HLJHL040	CCCCCTTTACGTGCAACCTA	AGAAGGTAGAGCGAGCTACA	(ACAG)13	131
HLJHL041	TGAATGCAGGACTTTCACTTGT	CTCTTCAACCCCTGGTGTCC	(ACAG)13	139
HLJHL042	CCTGCCAAGGGTAAAGTCGA	GACTTTAGTCCTGGCGGGAG	(ACAG)13	126
HLJHL043	CCGACGGGGGTTAACAACTA	TTTTATGTGAACGCGCACGC	(ACAG)13	142
HLJHL044	ATTTGTTGCTCCTGCCAAGG	ACCGGGCCAGTAGTTTTTCC	(ACAG)14	129
HLJHL045	GATGGTCTCACGAGGCTAGC	TCGGTTTGGATGGTCGGTTT	(ACAG)14	104
HLJHL046	CCGGCGTTGTCAAAATCACA	TTTCTCCATCACGCCCTCAG	(ACAG)14	110
HLJHL047	AGCAGCAGAAACAGAGGAGG	TTCTGAATCGTGCACCCCTT	(ACAG)14	113
HLJHL048	GATAGCAATGGGGCCTGAGG	TCTGGACCAAAGTGTTGCAC	(ACAG)14	104
HLJHL049	CCAGAGTCTGGTAGCAGGCT	CCAGTCTGACTCAGCAGCTC	(ACAG)14	126
HLJHL050	CAGCCCCTGTAACATTGCCT	CTCGGACAAGTTCCTGCAGA	(ACAG)14	145
HLJHL051	TTTCGAGTGAGACCGGGTTG	ACCACAGACGTTTCCCAGTT	(ACAG)14	118
HLJHL052	ACCTGAAGGCAAGTGGATGG	CCTGGCCCTGAATGTACCAA	(ACAG)15	110
HLJHL053	CTCCTTGCAGGCTGTCTTGA	CCTGATTAGCTGGCTGCATT	(ACAG)15	149
HLJHL054	CATGTGCATGTTGCCGTTGG	TGGCTTAATGTCACTGCAGAGA	(ACAG)15	149
HLJHL055	ACACAAATGAGGTGGGAGTCA	CCTGTTGCCCCACTCAAGTA	(ACAG)15	142
HLJHL056	CAGCAGCCTGATCAGCATCA	TGCTTTACTTCCTCATCACAGC	(ACAG)15	147
HLJHL057	AGCAGCACTCACACTCACAA	TTCGGTACCCAGCCCTATGT	(ACAG)15	135
HLJHL058	CCGGGTGGCTCTCAAAGAAA	TCCCCAAGAGTTTCGACACC	(ACAG)15	129
HLJHL059	GGTTTCAAGGGAGAGGGAGG	GCAGCTCATGAACAACTCTGC	(ACAG)15	114
HLJHL060	TGCAGATCGACAGGAAGACAG	GCGCTAACGGAGGAATATGC	(ACAG)15	140
HLJHL061	CTGAAGCGGCAGGTCTGTAA	AGTGGACTTGTTTCTGGAAGCT	(ACAG)15	115
HLJHL062	TGGCAGAAGTCCCAGTGGTA	GGTGAACAGAGTGTATAGGGCC	(ACAG)16	149
HLJHL063	GCTGCTGTTCAGTCTGAGCA	TAATGTGGACTGGCAGCCAA	(ACAG)16	128
HLJHL064	GGACGGTGAGCTGAAAGACA	ACAGCTGTGAGGATTTTGCT	(ACAG)16	149
HLJHL065	CCACAGGCATGGTAGAGAAGA	GGCTCAGATCCAGGTGAAGG	(ACAG)16	126
HLJHL066	CCAGCCAATCAACCAGGAGT	CAGTTGCAACGCTATCACGG	(ACAG)16	148
HLJHL067	CATGATGGCTGTGCAGTGTG	GGAACACAAATGAAGGGTTCGT	(ACAG)16	129
HLJHL068	GCTGTCTGGATGTACCCTGC	TCCTCAGATCTCTGCAGGGT	(ACAG)16	141
HLJHL069	CTCTCTAACCGTCTGTCTGCC	ATCGCTGCGGTAAAAGTCCT	(ACAG)16	129
HLJHL070	AGAGAGCCAATCAGCTGCAG	GGCAGACAGAGAGAGACACAG	(ACAG)16	150
HLJHL071	GCCGTTATGTCAGCAGGATG	TCTAGCAAGTCAACAGTCCTG	(ACAG)16	105
HLJHL072	GCCCTAACCGCTAACAAGGT	CAGAGAGGAACACAAGGCGT	(ACAG)16	135
HLJHL073	GTGAGGGCTGGCAACTAGAG	GAGGAAAGATGCAGCCCCAA	(ACAG)17	148
HLJHL074	ACAGTACATTCCAAGGCCTCTG	GCATGGACGGTGTTCCTCTT	(ACAG)17	149
HLJHL075	TGAGAAAAGAGGCCGAGACTG	ACTTTCCCACAGCCCACATT	(ACAG)17	143
HLJHL076	TGGAGTCTGGTGGGTTAGGT	ACGGCTGCATGTTGTTGTTT	(ACAG)17	136
HLJHL077	GCAGGGTAAATCCAGACAGCT	GTCGTGCAACAGAAAACTCAGA	(ACAG)17	140
HLJHL078	TCTGCTGTTGATCAGACACACA	CTGCAGAACAGGGACATGGA	(ACAG)17	146
HLJHL079	ACTACTTCAACACTCTCTGCC	TCCACCGGTCTCACAAAACT	(ACAG)17	143
HLJHL080	GAGGTTTGTTTCTGCCCAGC	TGCAGTCGTCTTGGTTAATTGC	(ACAG)18	145
HLJHL081	GGTGGCCGAGAAAATCCAAA	TGCAGCTCCAACAACAAGTG	(ACAG)18	149
HLJHL082	CTGCTCCGTAGACCTGCAG	AGGTCTTTAGAAGCTGGATCCT	(ACAG)18	146
HLJHL083	CCACGGACATCTTCAGCCAT	TCTGATTGTGTTTGCCTGCC	(ACAG)18	148
HLJHL084	AGCTCGACTAGGGTGACTGT	CCGAGCACTGCTACGAAACT	(ACAG)18	138
HLJHL085	AGTTGGTGTTAGTGACTGACTG	CGTGCCAGTGTGATTATCCCT	(ACAG)18	138
HLJHL086	TCGCTCACACTGACACTGAC	GCACAGCTGTTTTGTGGAGC	(ACAG)18	142
HLJHL087	CACCAAGGACTACAACCCTT	GTGCTGAAACTAGAGACCATCA	(ACAG)18	145
HLJHL088	CGCCACAACATCTTGTAGCC	GCTGCCCTGACTCGTTCTAA	(ACAG)18	143
HLJHL089	ATTCACACAAACAAGCAGGC	GCTATGTGGCTCTTTGTATGCC	(ACAG)19	146
HLJHL090	GGCGCTGTCCATGGTACTAA	ACCACGAAAAGCAAGAAGGC	(ACAG)19	148
HLJHL091	CGCAGAGACACTCACAGAGG	ACGTAGGAAGAGTAGGTCGAAC	(ACAG)19	147
HLJHL092	AGTGTGGAGAAGTGGACTTGT	ATGTTGGGCTGAAGCAGGAA	(ACAG)19	149
HLJHL093	AGACGGGAAGAGGATGAATGG	TCAGCCCTAAAGGTGTTGCA	(ACAG)19	142
HLJHL094	ACTCACCATACGCATGTGCT	CTCCTCAAAGTCGCCTTCCA	(ACAG)19	145
HLJHL095	AGCCAATGAGGTTTAACCATGT	TGGCATCATCCTGAATGCAGT	(ACAG)19	150
HLJHL096	ACTGTCTGTCTCTCTGACTACC	CGTCCAAGCTCCTCCACATT	(ACAG)19	150
HLJHL097	TGGAGAGAGGATAGAGACGGA	TGTGCACAAAACGCTTGTCT	(ACAG)20	150
HLJHL098	AGTGAGATAGTGAGATGTTATCGTGT	ACTCCACATAGACACCTCTCCA	(ACAG)20	143
HLJHL099	AAATCCTCCCGTCTGTCTGC	CGGGGTACAGCTCATCAACA	(ACAG)20	137
HLJHL100	CGAGATCAGAGAGACACAGACA	GTTTCTCTCGCAGCTCCAGT	(ACAG)20	127
HLJHL101	GAGAGTGCTCAACTTCCTTAAAG	CCCATTTGGTTTCAACGTTGC	(AGAT)10	137
HLJHL102	TCTCAGACTGTTCATTTGCACA	ACCTTGAATTTCCCCTTGGGG	(AGAT)10	136
HLJHL103	TTGCATGTCCATCTGGTCCT	TGTCTAAGCTACTGGATGCCT	(AGAT)10	121
HLJHL104	CCCAAATTTCCTGACAACCCA	GGACTGTCCCGTGTTTCTCA	(AGAT)10	130
HLJHL105	GCGCGATAAAATAATTGTCGGC	TCAGGCTCAGGAATTTCTTTCA	(AGAT)10	115
HLJHL106	TGCTCAATCCTTTAATGTATGTAAGG	ACAGTGCCAGAAAGTACAACAC	(AGAT)10	144
HLJHL107	AGACAGGGTGATAGTTACATCCA	TGTGCAAAATTTACATGGGATGA	(AGAT)10	140
HLJHL108	CTAACAAGCCACCCAGCTCA	AGCCTAGACATGCACATTGGT	(AGAT)10	137
HLJHL109	ACAACAAAATTACTTGCGAGGAT	CAGATGAAAAGACCTACCGCA	(AGAT)10	250
HLJHL110	TGACTGATAGGCTAGAGACAGACA	TTTCTCTGCTGTGGAGCCTC	(AGAT)10	127
HLJHL111	ATTTGTTCCTGACTGCAGCG	CACTGGGCTGTACTCTCTGC	(AGAT)10	112
HLJHL112	CCACCCGATAAATCCGACGT	TAGCCTTCACTGGTCTCCGT	(AGAT)10	126
HLJHL113	TGTGTAAGCTACTGGATGCCT	AGGTGGACTGCATTACCAAGG	(AGAT)10	116
HLJHL114	TGCTGCTCCAACACCGTAAT	TCCAAAACCCATGCACCTCT	(AGAT)10	145
HLJHL115	TGAGGACTAAATTTCCCTCGGG	AGGCTACTCCATTAACACCAGC	(AGAT)10	140
HLJHL116	GGTTGTCTAAGCTACTGGATCCT	CAGCATGTGTGTGTATCTGCA	(AGAT)11	129
HLJHL117	ACTGAGCCATTGCATTATGGT	ACCTTGAATTTCCCCTTGTGGA	(AGAT)11	130
HLJHL118	ACAGTATCATGCTTCCAAATGCA	TGCAGTTTCTCTTCTCCCACT	(AGAT)11	117
HLJHL119	TCGTCTGCAATCTCAGAGCA	CCGGCTCAGAGAACAAGGTT	(AGAT)11	131
HLJHL120	TCTTTTCACTGGGTCGCAGT	GCAGAGAGAAGTCCACATCCA	(AGAT)11	141
HLJHL121	ATTGGCATCAGAGCAAGCTG	ATGGGGCTTTGACGTGAGAG	(AGAT)11	135
HLJHL122	ACAATTCGCCACTGCAGAGA	ACGCAGCAGTTCCATGTGTA	(AGAT)11	104
HLJHL123	GGAAGACCCATCTCATCGTT	CCTTGAATTTCCCCTTGGGG	(AGAT)12	150
HLJHL124	TCCAGTGTGTGACATGTTGACA	AGCTCATAACGGTGGTGGTG	(AGAT)12	139
HLJHL125	CACAAGGGCTAGTGAGAGGC	ACCCTCTAGCTTTGTAGTGCA	(AGAT)12	150
HLJHL126	GGCCATGTAGGTCTGTCTGT	TCACAACAGGGAGGGAGACA	(AGAT)12	127
HLJHL127	AGTCAGCAATCACAGGCATCT	ATCAGGCCAACCCCACATTC	(AGAT)12	141
HLJHL128	ACGATGGAAGGTGCAAAAGT	TCTGGCTCAATGCATCACAT	(AGAT)12	150
HLJHL129	AGTTGTAGCTCTCATTCGGTACT	TTCTGTGCTGTGTGTCTGAT	(AGAT)12	133
HLJHL130	ACTGCCCAGCGCTAATACTG	AGGGAGCAGTTGCCATAACA	(AGAT)12	129
HLJHL131	TGTCCTCACAACATAGGCACC	AACACAAGATGCATTTTCACCA	(AGAT)12	125
HLJHL132	CAGCATGTGTGTATATCTGCAAA	TGTGTTGCTGTAAGGTTGTGT	(AGAT)12	131
HLJHL133	GCGGGACTGTTGAGCTCTAT	GGGGTGTGTGATATATCGACTCA	(AGAT)13	139
HLJHL134	CCCTTAGAGAAAACGTGTGCG	TGTGTGCAAACGACTGTCCA	(AGAT)13	147
HLJHL135	TCATGGGAGACAGACAGAACA	TGCAACGCCAATCAGTCATG	(AGAT)13	141
HLJHL136	CTACAGGCTGTAGGTGGTGC	GCTGAAACTGACCCTATGTTCC	(AGAT)13	144
HLJHL137	AGAGAAACCGCTACTGGCAC	TGCCAAAGATGAATTTCCAGTGT	(AGAT)13	134
HLJHL138	GGGGAAGAGAGACACAATACTGT	CCTTCTCAACGCTGACTGCT	(AGAT)13	122
HLJHL139	AGAGGGATGTTGTTTAGCTTGT	GAGCTGAACCCTCGATAACCA	(AGAT)13	149
HLJHL140	CACCGCGTGCACACAAAAA	AATCATGGAGCAGCAGGAGG	(AGAT)13	142
HLJHL141	CAAACGGCACTGGCATGAAA	GAAACCTTCATTTCCTTCGGGA	(AGAT)13	137
HLJHL142	GGGTTGGAAATCATCATCTGGC	TGCACATACAATGCCTCTGAGT	(AGAT)13	141
HLJHL143	GCTCTGTGTTGTTATAGTTGCACA	AACGAATGCCATATTTGCTTCT	(AGAT)13	145
HLJHL144	GCAAAACACTTAATTTCACCAGTGA	TGCTGCTGTAACACTGTAATTTCC	(AGAT)13	146
HLJHL145	TGAAAGAACACTTTGATTGTGCGT	GCCCAAAGCAGGCCTTCTTA	(AGAT)13	142
HLJHL146	ACAAGCAAGCTCCTCATCCA	AGTTCCAAATATTGAAACACCCGT	(AGAT)14	136
HLJHL147	AGGGATGAGATGGAGCTGGA	AGGCACCTGTGAGACAACAG	(AGAT)14	132
HLJHL148	ACCTTGAATTTCCCCTTGGGG	ACCCAAATGACATCCAACCCT	(AGAT)14	140
HLJHL149	GGACACCTTAATTTCCTTCGGG	TGGATGGAAAGAGTTTGAAGTAAGT	(AGAT)14	135
HLJHL150	CCTGATTATCTTCAGCAGGGCT	AAAGAAAAAGATCAGATGGCAGTT	(AGAT)14	145
HLJHL151	AAGACTTTGACACAGGACGT	TGAAGGGGTTGGTGTCACAG	(AGAT)14	230
HLJHL152	GCCAACACCCTATAACTGAAGC	CGTTGTTGCCAATGGAATGC	(AGAT)14	126
HLJHL153	GGCTGATAAACATAGGCCTATGC	AGCTACTGGGATCTTGAAGGT	(AGAT)14	139
HLJHL154	AGTGTAGTTTAGGCAGTGTACTT	TCCTCTTTCCCTCGTTTGCC	(AGAT)15	149
HLJHL155	TGCCCTAAATTTCCCTCGGG	TTCATACTGATGCACCAACCA	(AGAT)15	139
HLJHL156	AGTGTCTTTCATTAGACCCCTGT	TGTGCACGAAACAGACTGTG	(AGAT)15	148
HLJHL157	ACATGTCCATATGTACATTGAAAGCA	TTTAGCTGTGGGCATCCAGG	(AGAT)15	150
HLJHL158	GGAACACAACACAAGACCACA	GGGTCCTCGCTGTTCTTTCT	(AGAT)15	250
HLJHL159	AGCAAAAGCCAATGTGTGCT	ACTAACATGTTCATGTTCAGCCA	(AGAT)15	140
HLJHL160	ACACACAAGCGATTAATGTCTGG	CCTGCAGTGAACTGTGTCGA	(AGAT)15	148
HLJHL161	TGGCGGCTGTTTATGTGTTT	ACACACAGCCTCCATACAGT	(AGAT)15	128
HLJHL162	GCAAATGGACAGATGGACGG	TTCACAAGAGAGGGATTTACAGT	(AGAT)15	129
HLJHL163	GCAAATGGACAGATGGACGG	TGGGTAATTCACAAGAGAGGGA	(AGAT)15	136
HLJHL164	CCACCTCTGCCACCTCATAC	CGAAGGGATCTCCATCTGCT	(AGAT)15	118
HLJHL165	TCCAGTTGTCACTTCAGCGT	AGGACACATTTCCTTCGGGA	(AGAT)15	140
HLJHL166	TCTCTCTCTTTCTCTTGCTGCC	TCCATATGCCCCTGAGGTGA	(AGAT)15	116
HLJHL167	CGTTTTGGATATGTGCCATGT	TGGCACATATCTAAAACGTGGT	(AGAT)15	145
HLJHL168	TCAACACAAGGATGTAACCCAGA	TGCATCAGTCCAACATCGCT	(AGAT)16	131
HLJHL169	GCAGGGGCAAACAGTCATCA	TCTGTGAGCTACTGGGACCT	(AGAT)16	141
HLJHL170	GCTGCTGCAACACCGTTATT	TGCTAACGGCAGCATGATAA	(AGAT)16	149
HLJHL171	GCTGCTGCAACACTGGTATT	CAGACTGGCCCACCACATAA	(AGAT)16	135
HLJHL172	ACAGCCCATAACACAGCAGT	TCTGCATGAACTAAAGTGTGACA	(AGAT)16	148
HLJHL173	AGGGTGTGTGGGGTTAGTCT	ACCTGTTGAGTTGACACTGCA	(AGAT)16	146
HLJHL174	TCAGCTGCGGATTATTACACA	GCAGTGATATTGCAACAGGAAA	(AGAT)16	148
HLJHL175	GCTTCCAAAATCCACTCCCC	TCACAACACAGAGAGGAGCG	(AGAT)16	182
HLJHL176	AGTGGCCTGACAGTAAGGGA	TCTCTCTGCCTAATTTGTGAGCA	(AGAT)16	208
HLJHL177	TCAGTAGCAGATTCAAAAGGAGG	AGTGATGCCACAAGTCGGTT	(AGAT)16	118
HLJHL178	GGACCTTGAATTTCACCTTGTGG	GAGCTCAGTTACCAGTCTCTGT	(AGAT)16	150
HLJHL179	GGTGATACATAGATAGGTAGGTCGG	TCTGGTAGTCTCAGCTCGCT	(AGAT)16	123
HLJHL180	ATCTCAGCCTCTCCTCCAGC	GGAGGAGTCTTCTCTGTCCCT	(AGAT)16	138
HLJHL181	CACCACCACCAGTCTGATCC	GCTGCTGCAACACCGTTATT	(AGAT)17	134
HLJHL182	GCCATCATCAGCAATCAACGT	TGTGAGATTCAGTCCGGCAG	(AGAT)17	150
HLJHL183	TGTTGTCAGTGTGTTCATCCA	TGCATGGTGTTTTAAGTCAGGG	(AGAT)17	142
HLJHL184	CGTTTTACGTACCTCCTATGGTG	GGAAGCAGTTTAGTGGGAGAGT	(AGAT)17	148
HLJHL185	TCCAACATCATGCAGGTCATCA	AGCTGTCTGTAGCCAAAACTGA	(AGAT)17	150
HLJHL186	CAACCAGCTTCAACCCGTTG	TCCACCTCTCCCTTTCCCTT	(AGAT)17	139
HLJHL187	AGGTCACCATTTTCAAAAGGCA	GCGAAGACACCTTAATTTTCCCA	(AGAT)17	144
HLJHL188	CAGCATGTGTCTACATTGAGCT	ACTGAAAGACAAGGGACTGCA	(AGAT)18	138
HLJHL189	ATTTGACTAAAGGAAGCAAAGTCA	CCAGGGTGTCTTCGACTGAC	(AGAT)18	131
HLJHL190	GGTTGTGTAAGCTACTGGATCCT	CAGCATGTGTGTATATCTGCAAA	(AGAT)18	142
HLJHL191	AGCAGAGCTCAAGCACTTCC	TGCACACTGTACACCAATCCA	(AGAT)18	148
HLJHL192	CCTCCTGTGTTTTGTGTCTTGG	TCTCCAGTACTCACAATGGCT	(AGAT)18	150
HLJHL193	GCACCAAGGTGTGACATCAC	TAGGGTACATGGCATGGTGA	(AGAT)18	148
HLJHL194	AGAAAGTCATGTGCACCCAC	CCCTCTCGGTTTTGTTTTTGT	(AGAT)18	148
HLJHL195	GAAAAGAATGCTGGCTGGCA	AGTTTGGATGGATAGATGGATTGA	(AGAT)18	127
HLJHL196	TGGTTCTACAAGCTGCCTAAA	AACCAGGCGTTGAGTTTCAA	(AGAT)18	147
HLJHL197	AGACAAAGGTATGGTCAGGCA	AACTGCTTGTGGAGATCGCT	(AGAT)19	147
HLJHL198	TCTTGAATTTCCCCTTGGGG	AGCCCTTGTCACATGACCAG	(AGAT)19	150
HLJHL199	TCTGAGACAAAGGGACATGAAT	CAGGAATTTCCCCAGTGTGG	(AGAT)19	139
HLJHL200	TGGACTAAGACTGCCTACTGC	CCTTGAGTTCACTTGCGTGT	(AGAT)20	142
HLJHL201	GGAAAAGCCATCAAGATACACACA	TCAGCAACAACCCTCAGCAA	(CG)7	104
HLJHL202	ATCACTGGAAGCGGATGTGG	ACACACGCTACACCTGTTCA	(CG)6	104
HLJHL203	ATCACTGGAAGCGGATGTGG	ACACACGCTACACCTGTTCA	(CG)6	112
HLJHL204	GTGTGAACAGGAGGTGTGCT	TTGACAGTCTCGCACACACG	(CG)6	112
HLJHL205	TCCCCAGTTGATGTTCTGCG	TCTGTCATCCTCTGTGGTGTG	(CG)6	107
HLJHL206	CTCCCTTCATGTCCATGCGT	GAGAACCGTGACTGGCATCA	(CG)6	100
HLJHL207	GGTGTTAGTCAGAGTGCGTGA	AAGTGACCGTGCGATGACAT	(CG)6	115
HLJHL208	GCTTGCTCTTTCTCTCACTCG	TGTCTCTGCCAGAGGGTACA	(CG)5	140
HLJHL209	TGGACAAGGCCCTCTCTGAT	ATGCGGAAGTGTGTCTGTGT	(CG)5	122
HLJHL210	GGTAGCTGAGGGCCTAAACG	CAGCAGACACCTCAGCTCTT	(CCGG)3	101
HLJHL211	CCCGGCTGTGTATTACTGGG	GTAAGTAAACCCCCACCCCC	(CCGCG)5	100
HLJHL212	AACCATATGGGAAGCGGACG	GCAACAGTCGGTCAGTCTCA	(CCG)8	146
HLJHL213	GAAAGCAGCAACGACCGC	CCCTGGCAGTGTCCAAACAA	(CCG)8	108
HLJHL214	GTGTTCGTTTGTCTCGGTGC	CACCCCTCCGCGTAGTAAAG	(CCG)8	142
HLJHL215	GCCCTCGGACCACCAGTC	AGAGTCATTAGCTGTGGCGG	(CCG)8	125
HLJHL216	GACATGAGCCTGAGCATCGA	GCCTCTGCTGTTCCACATCT	(CCG)8	141
HLJHL217	GCAACAGGGGCCAAATCAAG	TGCACTGGAGGCAGTTGAAA	(CCG)7	145
HLJHL218	CCCCTCCTGACTCCCAGATG	AAACGACCTCTGGCAGATGC	(CCG)7	129
HLJHL219	AACTCTTCGGTGATGCTCGG	GATGACGACGACACCGACTG	(CCG)6	150
HLJHL220	CCTCTGCACTGCTTGGTCAG	GAGGGGAGGAAGAGGGAGG	(CCG)5	123
HLJHL221	CCACGACAGCCACCACTATT	CGCGAGGCTATACTCTGTGG	(CCG)5	125
HLJHL222	CCACCGTCTTTATTCTCGTGGA	AACCAACTCAGCCTCTCTGC	(CCG)4	139
HLJHL223	TACAAACGCACTGTCCCTGG	GAGAACTGCTCCTGGGTTCC	(CCG)4	112
HLJHL224	GTAGCAGCAGTTGTTGGCAC	GCTGAACATGCTGCCAAGAT	(CCG)4	144
HLJHL225	TGGCGTTATTGCAAACACGT	TGGTATAACGGCGGTGGAAC	(CCG)4	131
HLJHL226	CAGACTGAAGGCTGCTGGAA	CGTTTGAGATGAACTGCGCC	(CCG)4	117
HLJHL227	TCCCACGTTAAAGGTTGCGA	GCGCCGCTGAGTTTTGTG	(CCG)4	118
HLJHL228	TTATCCTCCGGTTTGCCAGG	CAGGAGAAAAGCGCTGACGA	(CCG)4	115
HLJHL229	GAAAACGTCCCGAGGAGCG	TTCAGGCAGCCGCTCGGA	(CCG)4	120
HLJHL230	TGAATCTCTGATCTCTTCTCACC	GACTGGAGATGGAGATCGGC	(CCG)14	132
HLJHL231	TGAATCTCTGATCTCTTCTCACC	GACTGGAGATGGAGATCGGC	(CCG)14	125
HLJHL232	GACATGAGCGGTCCAAGGAC	CTCTCAGCCAAACCGAGTCG	(CCG)11	125
HLJHL233	CATGGATCTGAGACCGGAGC	CATGGACACCGGGATGGAG	(CCG)10	124
HLJHL234	TTCCCTTTCGAGGTCATGCG	GCAGTCTGTCTGGCAACTCT	(CCG)10	109
HLJHL235	TGTAGTTTAACTGCCGCCGT	ACATTTGCGCCCGCTTTATC	(CCG)10	122
HLJHL236	GCCCTTGGGCCGTTATTTTC	TCTCCCCACCCAATTAGGCT	(CCCGG)8	129
HLJHL237	AACATGGCTTTCTCCCCACC	CGGGCCGTTATTTTCCTCCA	(CCCGG)7	136
HLJHL238	GGGCAGTTATTTTCCGCCAC	CCTCCGACTTTCCTCCACAC	(CCCGG)7	122
HLJHL239	ATGCTTGATCAAGGGTCCGG	TAGATTCTCTGCCCGACCCG	(CCCGG)7	145
HLJHL240	GAGCTTAGATCGGGCCCAAA	GCTCGGGCTCAAAATTCCAG	(CCCGG)6	125
HLJHL241	GACCCGATTTTCCGCCACTA	GCATAGCTTTCTCCCACCCA	(CCCGG)6	149
HLJHL242	CCCACAAATGCTTGATCAAGGG	TATCACTGACGTGCGATGCA	(CCCGG)4	126
HLJHL243	TCGGGCCGATATTTTCCGTC	GACGCTGCGCATGATTATGG	(CCCGG)4	138
HLJHL244	TCTCCCCACCCAATTAGGCT	CCGCCGTTATTTTCTGCCAC	(CCCGG)4	148
HLJHL245	TCTCCCCACCCAATTAGGCT	GGCCGTTATTTTCCGCCAC	(CCCGG)3	110
HLJHL246	GGCCGTTATTTTCCGCCAC	TCTCCCCACCCAATTAGGCT	(CCCGG)3	103
HLJHL247	GGCCGTTATTTTCCGCCAC	GCATAGCTTTCTCTCCACCCA	(CCCGG)3	103
HLJHL248	GGCTCGGGCTCATAATTCCA	GAGCTTAGATCGGGCCCAAA	(CCCGG)3	108
HLJHL249	TTCAAATCGGGCTCAGGCTC	GGCCCAAAACATCAAGCCTG	(CCCGG)3	109
HLJHL250	GAGGCCTATAGCTTGCTCCC	TTTCCGCTGCTATCCTCAGG	(CCCGG)2	111
HLJHL251	GCCGCAGCACCATTTTACAA	ATGGATACCCGACCCGAGTC	(CCCGG)2	106
HLJHL252	CAAATGCGCTGATGTGACCG	ATGGATACCCGACCCGAGG	(CCCGG)2	149
HLJHL253	CCCGACCCCGACCATAATTT	TAAGGCATGGATACCCGACC	(CCCGG)2	121
HLJHL254	CGACCCAAACCCCAACATCA	CCCTAACCCTAACCCTAACCC	(CCCGG)2	100
HLJHL255	CACACACACGGAGCTCTCTT	AGGCATGGATACCAGACCCA	(CCCGG)2	117
HLJHL256	CTTATCGAGCTGACCCCGAC	TAAGGCATGCATACCCGACC	(CCCGG)2	128
HLJHL257	TAAGGCATGGATACCCGACC	ATGCCTTATCGCGCTGATGT	(CCCGG)2	108
HLJHL258	TATCGCGCTGATGTGACCAA	TATGGCTTGGATACCCGACC	(CCCGG)2	133
HLJHL259	TATTGCGCTGATGTGACCGA	GCATGGATACCCGACCTGAG	(CCCGG)2	106
HLJHL260	GCATCTCTGATTCTGTGAAACTGA	TTTTCCGCCACTATCCTCGG	(CCCGG)2	122
HLJHL261	AGGATGGATACCCGAACCGA	TCAATGGCTTATCGCGCTGA	(CCCGG)2	138
HLJHL262	TATGGATACCCGACCCGAGG	TCTTAAAAGGAGCCGCAGCA	(CCCGG)2	142
HLJHL263	ACTGCTGCTTGGTAAGGCAT	CTGATGTGACCGAGCCTGAC	(CCCGG)2	140
HLJHL264	CTAAGGCATGGATACCCGACC	CCCGACCCCGACCATAATTT	(CCCGG)2	120
HLJHL265	TCTCTTAAAGGAGCCGCTGC	TAAACACTCGGGACCCAACG	(CCCGG)2	101
HLJHL266	TAAGGCATGGATACCCGACC	ATGCCTTATCGCGCTGATGT	(CCCGG)2	129
HLJHL267	GCAATGTGTCATGGTTGCGA	AACTGGAACACCGAGACACG	(CCCG)7	142
HLJHL268	ATGAACTGTTCTCAGGGCGG	CAGGCTAATGCGACGCTTTG	(CCCG)6	103
HLJHL269	TGCGCTGTGTAGTCAGACAG	ACTTCACTCTCCATCAGCGC	(CCCCG)2	146
HLJHL270	CCCCAGACTCTGCTGATAGG	CAGAGTGGCTGCATCACCAT	(CCCCG)2	112
HLJHL271	CTGTGCAGCTTTCTCCCCTC	TCACAGTGCATGTCATGGCT	(ATGCC)6	106
HLJHL272	AGTCGACCTTTCTCGCACAG	TCCGCCTGAACACTTTAAACA	(ATGC)7	112
HLJHL273	GCCACTTCTTTCTACAACAGTCG	TTCCACTAGAGCCCGACTGA	(ATGC)6	101
HLJHL274	GATTGAGTGAGTGTGTGCGC	ACCTCTCTTTCGCCCTACCT	(ATGC)6	131
HLJHL275	CGCAGGAACAATGACACACA	TGCTCTCTGCCTTCTTGCTT	(ATGC)6	128
HLJHL276	ATCCATCCACACACACGCAT	GGAAGGAAGGAAGGAAGGAAGG	(ATGC)5	148
HLJHL277	GCCAACCACCAAACATGCAA	CTGGCTGTTTGTAGGTGGGA	(ATGC)4	137
HLJHL278	GGATGGGATTTAACAGTGGGGT	TATTCGGACGTCCAGGTTGC	(ATGC)4	132
HLJHL279	CTCCAATTGCATACGCGCAT	TGTGTACGCTCACTGTGAGG	(ATGC)4	135
HLJHL280	TGTTCCTTTGGATCACATCGGA	CCCGAGCCTCATGGAAACTT	(ATGC)3	150
HLJHL281	TGAAGGTAGTGTGCGTGTGT	TGGGGTGGACAGACAGATGA	(ATGC)3	140
HLJHL282	TGACAGTCAGGCCTGAGTTG	CATGCACGGACCTGTGTTTG	(ATGC)3	122
HLJHL283	TGGGATGGGGTGGAGTAGAG	GGGCTGCTGAATTTATTCTCACG	(ATGC)3	117
HLJHL284	ACACACTCACACTCACTGACA	GCGGGTGTATGCATGTGTTG	(ATGC)3	138
HLJHL285	AAGAAAATAAGACATCCATGCATGT	TGGAAAGTACCCCATGCCAT	(ATGC)3	150
HLJHL286	CTGTGTTCCACCTGCCTCTC	TGAAAATCAGCCAAAATAAATGTCCT	(ATGC)3	106
HLJHL287	GTCTGAGTGTCTGGGGCTTC	TGAATGTTTTAGCAGACTGTGTG	(ATGC)3	103
HLJHL288	TGGAATTCCACCTTAAAGGCCT	GAAAGTGAGCGAGTGCATGC	(ATGC)3	128
HLJHL289	GACTGCCCCATGTGCTTACA	AGTGCACATTTCAACCAGCA	(ATGC)3	102
HLJHL290	GGCCAAGACGAAACCAACAC	GGCATACCTAGAAACTATACGAACA	(ATGC)3	106
HLJHL291	TCGGGTATAGGCTGTGGAGA	CGCCTCTACTCCTCCTCCTT	(ATGC)3	104
HLJHL292	ATGCTAATGCGCCATCTTGC	GAGTGTGTCTGGCGTGTGTA	(ATGC)3	132
HLJHL293	TGAACACCAACGTTCGTCCT	TGTTGTCACGTTGCCACTTG	(ATGC)3	150
HLJHL294	TTCAACCTGTGAGTCACGCA	TGTCAGTGTGGTTGCATGGA	(ATCGC)3	131
HLJHL295	TTGCTTGTCTGGTGTGTGGT	TGGACTTCCACTAGATAGATCGA	(ATCG)6	107
HLJHL296	ACCAAACATCCAGCTTTGAAAA	AGTCAAAACCACAGTAAACCTAAAAGT	(ATCG)6	135
HLJHL297	TTTACTGGCCTCGCAGTCAC	TCCCTTTCATGGGCATGCTT	(ATCG)6	150
HLJHL298	TGAAGTCCTACAGAGAGCTGC	AACTGGTGATCCCTCTGCAC	(ATCG)14	133
HLJHL299	CGGAACAGGATTCGGGAGTC	ACGGGAATCATTCGTCGCTC	(ATCCC)2	143
HLJHL300	CTGTCTGTATACATGCGTTGCG	TCTGGAAAGGCTGGATCGAC	(ATCCC)2	136
HLJHL301	TGTGAAGGGAGATGAGCTGC	CCCCTGTGAGCCTGAACAAG	(ATCC)9	100
HLJHL302	CGATTAGCTTCAGGGCGAGT	CACACTCAGTCTGGCAGTGA	(ATCC)9	138
HLJHL303	CCGGATAAGCGGACGAAGAT	ATAGCATCGGAGAAGGGCAC	(ATCC)9	146
HLJHL304	ACCTGACCCCGGATAAGAGG	ACACTGACATCTGAAATTGTTCATT	(ATCC)9	123
HLJHL305	AGCCAGACTAGGGACAGACA	CCGGACAGTGGTTGGAGATAG	(ATCC)9	131
HLJHL306	TGCCACGAAACTCTCCTTCC	TGCAAAGATTTTGGCGCAGG	(ATCC)9	144
HLJHL307	ACCCCTGATAAGCGGTTGAC	CAGCACCTATGGGCAGTACA	(ATCC)9	143
HLJHL308	TCGGGAAAGGGAAGTTTGGG	GGACAGAAAAATTCGGCCCG	(ATCC)9	104
HLJHL309	GCTCCAATCCCTCTGTATTCCT	ACTTTCACTGGAGGTCACCA	(ATCC)9	140
HLJHL310	TCTGTTCCTTCTCAAGTCCAACT	TGTGCTTCACATGTTCCCAA	(ATCC)9	141
HLJHL311	TGCACATTGAATCCTGCTGTG	CCACTCCCTCCTATAGCCCA	(ATCC)9	132
HLJHL312	AGTCTCTGCGGTTGTGTTGT	GAGGAGGTAAGGCCACGATG	(ATCC)9	139
HLJHL313	GCCTTTCTTTTCCTCCCTCCA	AGAGATGGAGGAGTGGGACC	(ATCC)9	109
HLJHL314	AGTCATCAGTTTACGCCATCA	TGATGTGTGGTGGATGGACG	(ATCC)9	129
HLJHL315	GCTCCTTAGCGTTCCACAGT	AGTGGGCCACAATTAGCACA	(ATCC)9	140
HLJHL316	TGAGGATTTTGTTCAAGGAGTTTT	TGGGTGTAATGTTTGAGTGTCCA	(ATCC)9	122
HLJHL317	CACCGGATAAGCGGACGAAG	AGGGCTTGTACCTAATACCAAAAGT	(ATCC)9	118
HLJHL318	TTTCTGTGGAATGCCTGCTG	ACACTACAAATACCTCATGTGCA	(ATCC)9	126
HLJHL319	GCCTGCTGCCGTAACAAAAG	AAATCAGAGGTAGTTCTTGCTGT	(ATCC)9	106
HLJHL320	GGAAGGGGTAGATCAGTGGG	AGAACAGCTGTCTTCTGGGC	(ATCC)9	132
HLJHL321	GGGAGGATTAATGGCTGGCT	TCCTGTTCCCCTCTCTCAGT	(ATCC)9	101
HLJHL322	CAGCACTTTGTGTAGATGTGGTG	CACCGGATAAGCGGACGAAG	(ATCC)9	120
HLJHL323	TGAAACCTGCATTTTCCTCATCT	CCCGGATAAGCGGACAAAGA	(ATCC)9	143
HLJHL324	AGTATCGGCTGGCCTATGGA	CGCAACCTGACCCCAGATAA	(ATCC)9	110
HLJHL325	TAAGCTGCTGTCCCCATGAC	AAATCAAACAGCTGCACCGC	(ATCC)9	133
HLJHL326	TCGGGAAAGGGAAGTTTGGG	TGAAACCGCCCCAAAATCAC	(ATCC)9	107
HLJHL327	TGCTGTTTGTTTAAGCCTTTATGC	GACACCGGATAAGCGGAAGA	(ATCC)9	132
HLJHL328	TGTGGAGAAACAGGCTCACA	GCCTCTGCTGTACTTTGTGT	(ATCC)9	116
HLJHL329	TGACTGTACCCACCAATGGC	ACAGAAAACCATGCACGGGA	(ATCC)9	147
HLJHL330	TGACTGTACCCACCAATGGC	ACAGAAAACCATGCACGGGA	(ATCC)9	138
HLJHL331	GATTATCGACGCAGCATCGC	GGGTGCTCATTATGAGTTTCTCC	(ATCC)9	138
HLJHL332	CATCCATCCACCGATCCACC	GGTTAGTGTGGCTCGGGAAA	(ATCC)9	211
HLJHL333	CAGGGTCAGCATAACGCAGA	GTGTGGCAAAGCGAGACAAG	(ATCC)9	134
HLJHL334	AGGCTACCCACTGATCCAGT	GGACTTCAGCTCATGTTCCCA	(ATCC)9	103
HLJHL335	GGATGGTTTGCCTTACCCCA	AGAAAACTCCCTCAGCAAGTCT	(ATCC)9	101
HLJHL336	GGCCTCTCACTCCAACACTG	CAGAGGTGGAGGGAAGGAGG	(ATCC)9	150
HLJHL337	CCCCAGATAAGCGGACGAAG	GGCCCATATGGTGCAGATCA	(ATCC)9	119
HLJHL338	GCAAACCCTTACCTCACAGGA	ATCCCTCCACCTAGTCCTGG	(ATCC)9	133
HLJHL339	GACTCGGGCGCTTATTCAGA	TGTATGTGTGCTGTGTTTCTGA	(ATCC)9	141
HLJHL340	TGCTGTTCAACCTCAAGCAT	TGGCTGATATTTTGCTGCTGT	(ATCC)9	139
HLJHL341	CCGTCCGTCCATCAATCCAA	GGAAAGGTCCTGGATAGCCA	(ATCC)9	150
HLJHL342	CAGCTTGTCGTTTTGCCTCC	CCATCCAGCAGCAGTCATCA	(ATCC)9	104
HLJHL343	GCTGCTCTGCACTTGTGTAC	GGGAAAGGGAAGTTTGGGGT	(ATCC)9	150
HLJHL344	CACCGGATAAGCGGACGAAG	AGGTCTTCCTCCTCATCCCC	(ATCC)9	150
HLJHL345	AGATTCCGATTCCTAAACCGATGA	CACCGGATAAGCGGACGAAG	(ATCC)9	230
HLJHL346	CGAGCGAGAGACGGAAGAC	TTTTCCTTGACGGCTCTCGG	(ATCC)9	142
HLJHL347	TGTCTAAGCTACTGGATGCCT	AGCGGATGTGCTCTTCCAAA	(ATCC)9	140
HLJHL348	TCGGGAAAGGGAAGTTTGGG	ACACAACACTTTCCTAAAGCCA	(ATCC)9	121
HLJHL349	TCCGACACAGTGTACATGCT	AGAAAGGGGCATGCACTGTT	(ATCC)9	134
HLJHL350	AGTGTGCAGCTGTTGATGGA	TGTGGCTCTGGAAAGGGAAG	(ATCC)9	131
HLJHL351	AGGAACTGTTTTCCTGTACCAG	TGTATGTGTGCTGTGTGTCTGA	(ATCC)9	142
HLJHL352	ACTCCCACAGACAAACAGCC	AAGCTGTTCCTCAGTGCGTT	(ATCC)9	135
HLJHL353	ACTCCCACAGACAAACAGCC	AAGCTGTTCCTCAGTGCGTT	(ATCC)9	135
HLJHL354	TCAGACACTCCATACCACCT	GCCTGTTTCCTCCTCTGCTT	(ATCC)9	135
HLJHL355	GGGGTCGGTCACTCATTCAT	GCTGCTGCAACACTGGAATT	(ATCC)9	146
HLJHL356	GACTGGTCTGGTGGAGTTGG	ACGAGCCTGGATGAAAGGAC	(ATCC)9	131
HLJHL357	GAAAGGGAAGTGTGGGGTCC	TGTATGCTCCCAGTGGACAA	(ATCC)9	143
HLJHL358	CACCCATCCATTTACCGCCT	TCTGGCCCAGGTATGATGGA	(ATCC)9	135
HLJHL359	AGATGGTGTGTGACTGTTGGT	CCCGGATAAGCGGAGGAAAA	(ATCC)9	111
HLJHL360	CTCTGCAAGTGCTACCACCA	CGGGTGAGAAAGAAAGGGGT	(ATCC)8	136
HLJHL361	AACGCAACGGATGACTGGAA	GGCGAAATGTCACTCCTCCA	(ATCC)8	143
HLJHL362	CCGGCTGAATATCGACACGT	GGACGGTGGTATGGATGCAT	(ATCC)8	148
HLJHL363	AACATGTCTCTCCATCCAGC	ACACACTGGGGAGATAGCAAC	(ATCC)8	143
HLJHL364	TCAACGTTATCGCGTATTGCA	CAGAAAAATGCGGCCCGATC	(ATCC)8	110
HLJHL365	CCCGGATAAGCGGACGAAG	CACACAGCCTGAGAGAGACA	(ATCC)8	146
HLJHL366	TGCTACTGTCATGCTACAACACA	TTGTGACCCTGGAATCGGTT	(ATCC)8	124
HLJHL367	TGCCCGTACAGATGCTTTGA	CATTTCTTCCCCTCCACCCC	(ATCC)8	136
HLJHL368	GATCTGACCAGCACACTCCT	TCACTCAGACATGACAGCAACA	(ATCC)8	114
HLJHL369	TTCAACCTCAAAACGGTGCG	AACGCGTTACTCCCAACACT	(ATCC)8	150
HLJHL370	ACAATAGCTATGTGACAGCCTGT	GACACTGCTGCCTCTCCTAC	(ATCC)8	140
HLJHL371	AGACAGAGACGAAGGAGGCT	ACCATCCTGTCCTCCACTGT	(ATCC)8	140
HLJHL372	TGTGTGGTGATTGTTGGAGCT	AGCCATGTAGGTGTCACAAGT	(ATCC)8	120
HLJHL373	AGGGAAGTTTGGGGTCTCCT	TGGCCAGGGTTTAGCAAGTT	(ATCC)8	137
HLJHL374	ACAAGGCATTAGTGTGGGCT	TCGGGAAAGGGAAGTTTGGG	(ATCC)8	136
HLJHL375	CACCGGATAAGCGGACGAAG	GCCTTTACCGTGTTAGCATGC	(ATCC)8	134
HLJHL376	CCTTGTACGATTTCATGTGACCA	TGTCCAAATTGTGTCACGCA	(ATCC)8	146
HLJHL377	GCGGCTTGGCTTAAATTTGGA	TCGGGAATGGGAAGTTTGGG	(ATCC)8	146
HLJHL378	CGTAAGTAACGTGATGCCAGC	GTAGCATGCTATCGGGCTGT	(ATCC)8	148
HLJHL379	ACAATGTTTTGCCACTGACAGG	TGGGAAAGGGAAGTTTGGGG	(ATCC)8	142
HLJHL380	TTATGGGCAGCGACATCACA	TGTTGGCTGAATGCAAAGAGC	(ATCC)8	145
HLJHL381	CCCAGACCGTATGTTGATGGA	AGGAGTGAACAAACAAGAACTCA	(ATCC)8	146
HLJHL382	TTCCTCACCCTGGATGGACT	GGCCCTCCCCTCTTTGATAAG	(ATCC)8	147
HLJHL383	GCCACTTAGCAGCAATGAGG	CTGCTGCTCCCAGATAAGCA	(ATCC)8	136
HLJHL384	TGGATGGAATGGTTCACTGCT	TGTGCAAGCAAATTGTCCTTTCA	(ATCC)8	143
HLJHL385	CTCTGGCCACACTCATTCGA	CTCCAGCTTGGTAGTCCTGC	(ATCC)8	148
HLJHL386	ACGTGTGCTGTGTGTCTGAT	GGTAGGCTGCCTCATTTCACT	(ATCC)8	150
HLJHL387	ATACATTCAGGGTGTCCGCG	GACCTGACACCGAATAAGCG	(ATCC)8	146
HLJHL388	CACACAATAACGGCGTGACG	TTCACGCTGCATGTTTCTGC	(ATCC)8	109
HLJHL389	AACGCTGACAGTGGACATGT	GGACAATTGTGCGCTTAACCA	(ATCC)8	134
HLJHL390	TCTCCTGTGGGAAACTCTGA	ACGCCTAATGCCATCCCTTT	(ATCC)8	145
HLJHL391	TAGAGCTGCAGTGTTGGGTG	TGCATCAGTGAGTGTGTGCA	(ATCC)8	144
HLJHL392	TAGAGCTGCAGTGTTGGGTG	TGCATCAGTGAGTGTGTGCA	(ATCC)8	110
HLJHL393	TGGGTATGAGTGTCACAAACCT	CACCGGATAAGCGGACGAA	(ATCC)8	110
HLJHL394	TGCCATGTTCTCTCTGGGAG	AACCCTGGATAAGCGGATGC	(ATCC)8	144
HLJHL395	TCTTGGCTTTGGCTCATCCC	CTGACGCAGCATGGAGAGTA	(ATCC)8	137
HLJHL396	CCAAGCATTCATCAGCATTGC	TGTTTTCTCTCTGACATCAATATTGT	(ATCC)8	145
HLJHL397	GCATTCACACTGAACGCAGA	AAAGTTTGGGGTTCCCTGCT	(ATCC)8	147
HLJHL398	TCATCAGCCTAGGTGGGAGG	TGGGAGCAGGTGACATCCTA	(ATCC)8	133
HLJHL399	GGGTCACTAGACTCACATGCA	GGAAGTTTGGGGTCCCCTG	(ATCC)8	126
HLJHL400	TCTGGAATGGATCAGACAGGT	AGGAGGAGCAGAGGAGAGTG	(ATCC)8	126
HLJHL401	TGGTGAACTGGCCACTCTAA	GCAGTTGTGTTGGAGTGTCT	(ATCC)8	102
HLJHL402	TGAATGAGAAGGTGTGTCCAA	CCAAAGCTGGCACAAGAAGA	(ATCC)8	150
HLJHL403	GCACCACTGACAATCCTGGA	TGAGTTCCATGGTATTTTGCCA	(ATCC)8	102
HLJHL404	GGTGCTTGCCTAACCATCCA	CACCCAAGGCATTCTGGGAT	(ATCC)8	112
HLJHL405	GAAGTTTGGGGTTCCCTGCT	ATTGGCTATTGTCTGCTGCT	(ATCC)8	100
HLJHL406	ACCTTCAAGTAAAGTGTAACCGA	TCCATCCGTCTGTCACCCAT	(ATCC)8	125
HLJHL407	ACGACTTCTGAAGAGCAGCC	TAACGTGGCTCAGGAAAGGG	(ATCC)8	150
HLJHL408	ACGTATGCTGGGATTGGCTC	TCAACGGGGAAATGCACTGA	(ATCC)8	150
HLJHL409	ACAGGCATATCAGGGTTGGC	GGTCAGGCCATGTGTTCTCA	(ATCC)8	129
HLJHL410	GGGTAGTGAGGGAGAAAGGG	AGGAAGCTCCTCGCTCTCC	(ATCC)8	121
HLJHL411	AAAAGAGGTCGGTGCTGTGT	CCTGTGCCCCTCCTATTCTG	(ATCC)8	145
HLJHL412	ATTTCATGCGCGCAACACAT	GCGACCTGACACCGGATAAG	(ATCC)8	150
HLJHL413	CCCCCTGAAATCTACACCTATAATGT	TGGGTGTAGGTTTGATGTAGGT	(ATCC)8	150
HLJHL414	TCGGGAAAGGGAAGTTTGGG	GGCTCAAACACGCCAAATGA	(ATCC)8	141
HLJHL415	ATCGTGCACCCCTACTACCT	TCCTAAGCTGTTCGACGACC	(ATCC)8	146
HLJHL416	TGACGGCCACATTCTGCATT	CCCACATAGCTATCCACCCAC	(ATCC)8	124
HLJHL417	GGGAAAGGGAAGTTTGGGGT	ACTTGGTGGCCTTGGAAACA	(ATCC)8	149
HLJHL418	TGCTTCACCCCGCTACTTTT	GACACCGGATAAGCGGAAGA	(ATCC)8	150
HLJHL419	TACGCTCACTTTGCTGCTCT	AGTACAGCAAAGACCACGGA	(ATCC)8	128
HLJHL420	TTTTGGCTTTTGGGCGTACG	GTAGGAGACACATGGAGGCG	(ATCC)8	137
HLJHL421	TGGCCGAGATATGCTAAAATTCG	GACACCGGATAAGCGGACAA	(ATCC)8	146
HLJHL422	AGCCCAGGATATCAATGGCA	CCCTGGATAAGCGGACAAAGA	(ATCC)8	138
HLJHL423	CACCGGATAAGCGGACGAAG	TCCCGCAACAGTAAACGTCT	(ATCC)8	150
HLJHL424	GTCCATCCAGTGCACATTTCA	TGGCAGCTCGGTTAACTCTG	(ATCC)8	150
HLJHL425	GTTTACCCAGGCTAGCGCTA	AAAGGAAGTTTGGGGTCCCC	(ATCC)8	119
HLJHL426	TGGGTGTAATGTTTGAGTGTCCA	TAACCGCCACAACAACTGGA	(ATCC)8	129
HLJHL427	AGTAGGACCAACAGTGTGCAG	TCTCCCAGACCCGATAAGCA	(ATCC)8	148
HLJHL428	CACCACTGCCTCTGACATGA	TCATAACCCACACATGATTCACT	(ATCC)8	108
HLJHL429	ACTTGCTGCTTGTAACGAGGA	GGTGAGTCAGGTGTTCCACA	(ATCC)8	145
HLJHL430	ACTTGCTGCTTGTAACGAGGA	GGTGAGTCAGGTGTTCCACA	(ATCC)8	117
HLJHL431	GCGGAAATCCAAAACACCCC	GAGCCACAGGACGGACATTT	(ATCC)8	117
HLJHL432	CCAGTGTGTTCGACCTGGAA	CCGTGACCAGACCTCGGATA	(ATCC)8	113
HLJHL433	CCTCCCTTGTCCCTTTCTCC	GGGTAATGTGACAGAGCGCT	(ATCC)8	149
HLJHL434	CCTCCCTTGTCCCTTTCTCC	GGGTAATGTGACAGAGCGCT	(ATCC)8	141
HLJHL435	ACTACGCACTCACGTACACG	CCGACACCCGATAAGTGGAC	(ATCC)8	141
HLJHL436	ATCACTATGGCACGTCAGGC	TATGTAGAGGGCGGTTGTGC	(ATCC)8	127
HLJHL437	ACATGTAATAGCTGTACCATCACC	GCACAGCACCTTCTTATCACC	(ATCC)8	145
HLJHL438	ACATGTAATAGCTGTACCATCACC	GCACAGCACCTTCTTATCACC	(ATCC)8	107
HLJHL439	TGGGTGGAGGGGTATAGACC	AGCCACAAGGACGGACATTT	(ATCC)8	107
HLJHL440	TGACCCTAAATACGTTAAGCGGA	ACCATCATCACAGCAGTGCT	(ATCC)8	126
HLJHL441	GGGTGGGCCTCATTCTCAAA	GGCTTCAGCATTGAACACGG	(ATCC)8	132
HLJHL442	ACCTGATTGCTCCAACCAAGT	AAGACATGGTTTCAGTGTGGA	(ATCC)8	127
HLJHL443	TGGTGGAAGAACGAACTGGG	CGTTCCCTTTCAGCATGTGC	(ATCC)8	148
HLJHL444	CACCGGATAAGCGGACGAAG	TGACCTTGTGGCCTTAGCAA	(ATCC)8	112
HLJHL445	CACCGGATAAGCGGACGAAG	CTGCTCTCAGAAGCTGTGCT	(ATCC)8	136
HLJHL446	CCGTACAGCTTGAACAACTGT	TCTGCCTCCTTTGTCCCTCT	(ATCC)8	116
HLJHL447	TGCCATACTACAGTTGAAGTCA	TCGGGAAAGGGAAGTTTGGG	(ATCC)8	148
HLJHL448	GCCGGGTGGGTGGTATTTAA	GCAGACCACGCTTCAGAAGA	(ATCC)8	139
HLJHL449	GCCGGGTGGGTGGTATTTAA	GCAGACCACGCTTCAGAAGA	(ATCC)8	146
HLJHL450	TGCTTTGGGATGACGCTGAT	ATCTTATTTCTCCCACCCACC	(ATCC)8	146
HLJHL451	ACGCACGCAGCAGTAAATTG	ACAAGCAGAAAGAGCCACGG	(ATCC)8	132
HLJHL452	GTGGAGGAAGGTCTGGCAAA	GCTGGCCAGATGGATGATGA	(ATCC)8	119
HLJHL453	ACTGTTTATTTATATCCTGCCCTAGC	ACAGGCCTCTGGTGTTAGGA	(ATCC)8	148
HLJHL454	CGCGACCCGACACTGAATAA	TGGTAATGTTTAGGGTTAGGGCA	(ATCC)8	146
HLJHL455	GGCCAGGGCAGGATGAATAA	ATGACCGTCCATCCATCAGC	(ATCC)8	121
HLJHL456	AGATGGATGGGTGGAGGGAT	ATGACCGTCCATCCATCAGC	(ATCC)8	144
HLJHL457	ACCTAGAGACTTTCAATCAACATGT	CCGAAAACGCGTGTATGCTA	(ATCC)8	121
HLJHL458	TGACAGAGTGGGATCTAACCA	CCCGGATAAGCGGACGAAG	(ATCC)8	149
HLJHL459	ATGTCAGTAGTCGCCACACC	ACATCTCCCGCCAGATCTCT	(ATCC)8	137
HLJHL460	AATGGCAGAATGGGTGGAGG	GCCAAGGAGCTCTGGGTAAG	(ATCC)8	149
HLJHL461	CAAGCACAGCTTCAAACAGGA	CCCAGAGCTCAATAACACCTGA	(ATCC)7	139
HLJHL462	TGAATGCAGCACAAACACCC	TCAGCGAGTCACAGTTCAGAC	(ATCC)7	150
HLJHL463	GGTTTCACACATGACACCGC	GGCTGACCTACTGCACCTTT	(ATCC)7	147
HLJHL464	ACTTTGTTACAACACTTTCAGACCA	GCCCAGTCCTACTTTCCACC	(ATCC)7	135
HLJHL465	GGCAGGACAGACAGATGGAC	TCCTCCCTCACATTTTGGGC	(ATCC)7	101
HLJHL466	TCGGGAAAGGGAAGTTTGGG	AGGTCAACTAAACAAAACCTAACTCA	(ATCC)7	147
HLJHL467	CACACAGGGTCCAAACTCCT	ACGCTGGGTTATGGACTTCC	(ATCC)7	139
HLJHL468	AGCCAACAGAGCACAAAGGT	AGATCCATGCCTTGATTCTGAA	(ATCC)7	150
HLJHL469	TCGGGAAAGGGAAGTTTGGG	GGGCTTGTCAAGGGACCAAA	(ATCC)7	144
HLJHL470	AGGATGCATGTTTGGTGTGA	TGCATCCATTCGTCCATCCA	(ATCC)7	148
HLJHL471	TAATGAGGGTGCCATGGCTG	AAGTGTGCACATGCCTCAGT	(ATCC)7	116
HLJHL472	CCTCGTGGTGCATTCACAGT	CACCACGAGGCTACCTGTTT	(ATCC)7	136
HLJHL473	GCTGACTGGATCTGCCCATT	GACACCGGATAAGCGGAAGA	(ATCC)7	125
HLJHL474	AGAACACCCCAAATCCCAGA	GGATGGGAGTTACTTGCGGT	(ATCC)7	112
HLJHL475	CACCGGATAAGCGGACGAA	ACGGCCCATATTTCAGCTTT	(ATCC)7	137
HLJHL476	GATGTGGGGGTGAACTGTCC	ACCCGGATAAGCGGTTATGG	(ATCC)7	125
HLJHL477	AAGTCAACAGTCAAGGCGGA	TCCAGGAGCCAGGTGGAATA	(ATCC)7	143
HLJHL478	TGTCCTTCTTATAGCCTAGTTGTGG	CGGTGACCAAACACTGAGGT	(ATCC)7	131
HLJHL479	AAGGTATTTAGGCCGGACGC	CAGCATATACCTAGGGCTGGT	(ATCC)7	136
HLJHL480	GCCAAGGAGCTCTGGGTAAG	AATGGCAGAATGGGTGGAGG	(ATCC)7	114
HLJHL481	GGCTCGGGAAAGTGGATGAA	CCAACAACTGGTGATTGCAGG	(ATCC)7	142
HLJHL482	GCACAAAAGTACCTTGACGCA	ACCATCTATCTGTGCCCCCT	(ATCC)7	149
HLJHL483	TCCTGGGTCTGGCTTTTACC	GAGCATTGCGATTTTCTTTTCCA	(ATCC)7	135
HLJHL484	GTGTCTGCTGTAGCTCAAGGA	GACCGGATAAGCGGACGAAG	(ATCC)7	149
HLJHL485	CACCGGATAAGCGGACGAA	ACTCCATTCTTTCTGCAAAACTT	(ATCC)7	104
HLJHL486	GCCAGAACCGTTAATTGCAGT	TGTGAGGCCCTTTACAAACA	(ATCC)7	135
HLJHL487	ATCATCCAGGTCCGCATTGC	AACCGATTGATGATGTTATTGCTG	(ATCC)7	142
HLJHL488	AGGGACATCTGGGCTACCTT	TGTTCACAGCCAGTACACAGA	(ATCC)7	149
HLJHL489	GCGGATGGGAATGTCATTGC	GCGCGGGATAAGTGGTTGA	(ATCC)7	150
HLJHL490	TGGCGGGATCCCTCTTCA	GTTGGGAGGAGGGTTTGGAC	(ATCC)7	145
HLJHL491	GAGCCTTGAGGTGCACCATA	CGACACCGGATAAGCGAAGA	(ATCC)7	106
HLJHL492	ATGGAATGACCCGTGTTGGT	GACACCGGATAAGCGGACG	(ATCC)7	113
HLJHL493	TGAGAATGTCAAAGTCCTAGGCA	CAGCATCTGTGGTCTCGGAG	(ATCC)7	120
HLJHL494	GGTTTTGTCCTGCTGGAGCT	TGTTAAAATAAGTGTGGCACTGACA	(ATCC)7	147
HLJHL495	AGACTTTTACGATCCCATGGAA	CCCGGAGTTGGTGAATGGAA	(ATCC)7	115
HLJHL496	TACTTTCCTTAGCCCGCTGC	TACGTCAGTCACCATTGGGC	(ATCC)7	111
HLJHL497	GTGTTTTCCCATTTTGAATATTTCAGAG	AGGCTTCAATCTTCCTTTGCA	(ATCC)7	131
HLJHL498	TCATGCTGCTGAAAGGTTCCA	TCTGGCGCATCCTGTCAAAT	(ATCC)7	103
HLJHL499	TGACCATGCTTAACAGACAGT	CAGCACTGACCAACCACAGA	(ATCC)7	122
HLJHL500	TCCTCCCACAGTCCAAAGGA	AGGTGACTTGTCTATCCCTGGA	(ATCC)7	150
HLJHL501	ACTTCATTCACTGGGCTGCT	GAGAAGTGTGGGAGGGAAGC	(ATCC)7	145
HLJHL502	GCCACCTGCACCTATTTTCC	AAGTTTGGGGTCCCCTGTTG	(ATCC)7	145
HLJHL503	CGAGGAATGGAAAGGGCTGT	TGAAGGCTGTAAGGGCAGTG	(ATCC)7	125
HLJHL504	CTTTGTCCCAGCCTCTCACC	GGCACAGCTCAATGTAACTAGC	(ATCC)7	136
HLJHL505	ACCCTGACATCTGCCAAAGT	CTGACCCTGGATAAGCGGAC	(ATCC)7	132
HLJHL506	GCTTGAAAAATGACTTTGAATGATCA	TGAACGCATAGACAGTCCTAGG	(ATCC)7	146
HLJHL507	GCACTGTGGCATGCTTAGTG	TTTCTGAATCGTGCACCCCT	(ATCC)7	144
HLJHL508	ACCAGTAGTGCATAAAATGTGTGT	TGTAATTCCAAAGTCCAAAGAAATCA	(ATCC)7	142
HLJHL509	GGACTGAACAGAGGTGTGGG	AGTTTCACTGGCATGGTGAC	(ATCC)7	103
HLJHL510	AGTGCAGGTAAAAGCATCACT	CGACCCTGCATTGGCTACTT	(ATCC)7	135
HLJHL511	GCACCGCATCATCAACTGAC	CGTGTACGTGTGGATGTGCT	(ATCC)7	140
HLJHL512	CAAGCCTTCCAGGTGTCCTT	CTGGGGTCGACTAAAAGGGG	(ATCC)7	102
HLJHL513	AGGATTGGAAACCACACATCA	AGGTGCCAAGCTTTCTGTGT	(ATCC)7	145
HLJHL514	GCCGCCACAGACAAATCAAC	ATGTCCGTGTGCCTATGTGT	(ATCC)7	118
HLJHL515	TCTTCCTCACGCTTCCCTCT	GGGGAACAAAATCCAGTGCC	(ATCC)7	143
HLJHL516	ACCTCCTAGGGGTCATGGAC	GACCCAGATGAGCAGCAGAA	(ATCC)7	111
HLJHL517	CAGCTACAGTCCACACTCCG	TCCCTGTAACTTGCTGCTGT	(ATCC)7	129
HLJHL518	CAGGTCATTGGGCAGACACA	ACGGTCAGATGGATGGATGT	(ATCC)7	147
HLJHL519	AGCAGAGACGATGGGTAGTT	TCCATGTATCCATCCATCCGT	(ATCC)7	141
HLJHL520	CGACCTCGGATAAGCGGATG	AGAAAGGACAGCAGCGTTCA	(ATCC)7	121
HLJHL521	CCACATTGCACTCAGGGGAG	AGGGAAAAGAGCGAGGGAAA	(ATCC)7	129
HLJHL522	AGAAGTGAGCATTAAAGGTATAGTCCT	TCGGGAAAGGGAAGTTTGGG	(ATCC)7	149
HLJHL523	GTGACAGTCTGAGACACCGG	CCTAGCCTACTGCCTTCGTG	(ATCC)7	129
HLJHL524	TGACGTAGCTTTGTGCCACA	CCCCACAACCCAACCCTTTA	(ATCC)7	141
HLJHL525	GCGATTTTCATCCTGCGGTC	CAGAGCAGGAGAACGCATCC	(ATCC)7	149
HLJHL526	GACTCGACCCTGGATAAGCG	TACACCGATCACCTGAGCAG	(ATCC)7	145
HLJHL527	AGTGAAAGGTTAATCTGGGGTGT	ACCCCGGATAAGCGGATGAT	(ATCC)7	133
HLJHL528	TGTCTCCTCTGAAAACAGGCA	CTCTCAGAGCAAGGCCAAGG	(ATCC)7	109
HLJHL529	CACCGGATAAGCGGACGAA	ACAACAGGTTTTAATGGCAGATT	(ATCC)7	145
HLJHL530	TCTGCGTTTTCAGAAAGGGGA	GGGAAAGGGAAGTTTGGGGT	(ATCC)7	135
HLJHL531	TGCTTTTGTCCAAAGTATCTCCA	AGCTGGTGGCAGGATTTTT	(ATCC)7	148
HLJHL532	GATGGGGCAGCATCTCGTAA	ACTATGCCAAATGCTTCTAATGCA	(ATCC)7	150
HLJHL533	TAGTTTCTGTCGCCCCCATG	TCTGTATGTGCTGTGTGTCTGA	(ATCC)7	134
HLJHL534	ACCCCGGAATTGTGGATGAC	GCCACCACTAGGAACGCTTA	(ATCC)7	139
HLJHL535	GGTTAATGTGGCTCGGGGAA	GCATTTCTGCCCCAACACAT	(ATCC)7	150
HLJHL536	CACACGGAACACAAACAGCA	TCAAAGTCCGTGTAGAGGTTGG	(ATCC)7	149
HLJHL537	ACCCAACACCGGATAAGCAG	AGGGAAGATCTCTTTGAACTGCA	(ATCC)7	102
HLJHL538	GGATCGGTATCGGGAAGCAA	TCTGCCACGCCCTTTATCAG	(ATCC)7	149
HLJHL539	CATGACCTCTCAGTTTGGGGA	GGGAGGATTGGTACCATTCTGT	(ATCC)7	143
HLJHL540	GCTGTTACACCCCACACTCA	CGATCCCGGATAAGTGGACG	(ATCC)7	149
HLJHL541	AGCAGAGGAGGAAGTGAGGT	TGGGAAAGTCCTGCGTTTGT	(ATCC)7	101
HLJHL542	GTGACAGGTAGGACACGGTG	ACATTCGCTTTTCATTTCCATGT	(ATCC)7	115
HLJHL543	GGTAGAGGGATGAAAACAACTGC	ATTCCATCCGTCTGTCCGTC	(ATCC)7	115
HLJHL544	TAAGCATTCCACTCCAGGCC	CACCGGATAAGCGGACGAAG	(ATCC)7	101
HLJHL545	TCTGTCTGACAAGCACCCAC	TGTGGCTCGTGAAAGGGAAG	(ATCC)7	150
HLJHL546	CGCAGATATCGGCTCTGGAG	GAGCTACTGATCCTGCGACC	(ATCC)7	130
HLJHL547	GTTTCTCAGGCCCTGCAGAA	CCTCACCCCAGTAAACAGGT	(ATCC)7	111
HLJHL548	ATTGGTTTGACGGTCCGGAA	ACCCTTCAATCCATCCACCC	(ATCC)7	133
HLJHL549	TGGCATGCTGGGTTTGAAGA	GAAACCAGCCCACATTACGC	(ATCC)7	105
HLJHL550	GACACCGGATAAGCGGAAGA	CCTAGGGCGTCAAATGGGTT	(ATCC)7	105
HLJHL551	GGACAGAAAAATTCGGCCCG	TTCTAAATAGATGGCTTCAGAATGACT	(ATCC)7	138
HLJHL552	GGCTCCTCTCCTGGTCTACA	ACTACATGACCGACACTGCG	(ATCC)7	111
HLJHL553	AATTGATGCAGGCCTCGAGG	CGCCATCACACCAACTTCCT	(ATCC)7	107
HLJHL554	GTTCGACAGGTGTGAGGTCC	ACTGGTGTATTTGCATGTTTAGCC	(ATCC)7	147
HLJHL555	AGGGATAGCAGCCATACACA	GACCTGACCCCAGATAAGCG	(ATCC)7	145
HLJHL556	TGGCATGACAATTAGAGGTTTGTG	TACGCAGCAGGCTAAACACA	(ATCC)7	106
HLJHL557	TGCCAACTGTGAGCTTTGAT	CACCGGATAAGCGGACGAAG	(ATCC)7	117
HLJHL558	ACCCAACACCGGATAAGCAG	TCGTTTAGTTCTTCGGCGCT	(ATCC)7	136
HLJHL559	CTTTGTCCCAGCCTCTCACC	GGCACAGCTCAATGTAACTAGC	(ATCC)7	125
HLJHL560	CCAACGGAGACTCTGTGCAT	CCGCCTCACCGATTTCTCAA	(ATCC)7	132
HLJHL561	CCCAAACAATAAGCCATGGGT	TCGGGAAAGGGAAGTTTGGG	(ATCC)7	110
HLJHL562	CTCATAACGAGGCTGTGACCT	CACCGGATAAGCGGACGAA	(ATCC)7	133
HLJHL563	TGAAATAAGTCATAAAAGTGGTTGACG	GTGTCCAGAGGAAAGTCACACT	(ATCC)7	108
HLJHL564	TGACCCAACACCGGATAAGC	CAGCAAGAACAGCTACCGGA	(ATCC)7	125
HLJHL565	TGGAGGTGATGTTAGTGGGTG	GGGACCTTGAATTTCCCCTTG	(ATCC)7	148
HLJHL566	TGTAAGCTACTGGGACCTCGA	GTCTTGGTGAGTGTCTCCGG	(ATCC)7	100
HLJHL567	GCCGTTTTCTCATATGAACCCC	AGCATGCTCAATGACAATGTTT	(ATCC)7	108
HLJHL568	TCGGATTGTGATAAGCAAGCA	GCAAACTGCAACGTGGAGTC	(ATCC)7	150
HLJHL569	TCCTCAGATCTCTGCAGGGT	GACACCGGATAAGCGGACG	(ATCC)7	126
HLJHL570	TAATGGCGGCTCGTTCAGAA	TCGGGAAAGGGAAGTTTGGG	(ATCC)7	146
HLJHL571	TGTGTAGGTTGTGTGTGAGGT	ACAGCTCAATCATGACCTGCT	(ATCC)7	133
HLJHL572	TTTCGGTACCTGAGACCCGA	AGCTCCGCTCTCTGTCACTA	(ATCC)7	123
HLJHL573	TTTCGGTACCTGAGACCCGA	AGCTCCGCTCTCTGTCACTA	(ATCC)7	133
HLJHL574	ATCCTCCCAAACCTGTCCCT	TGTTGCTCGGGAAAGGGAAG	(ATCC)7	133
HLJHL575	TTGCTGCCGCTGTTCTCTTA	GAGAGAGACGCACCTTGCAA	(ATCC)7	145
HLJHL576	TTGCTGCCGCTGTTCTCTTA	GAGAGAGACGCACCTTGCAA	(ATCC)7	114
HLJHL577	TCGCTAGCTTGCCTGTATGG	GCATTTCTGCTGCTTGAAGT	(ATCC)7	114
HLJHL578	CCATGAACACAACAGGAGGGT	TCGGGAAAGGGAAGTTTGGG	(ATCC)7	142
HLJHL579	TGTGGCTCACAGACTCCTG	TCTTCAGTAGACCATCCCCACT	(ATCC)7	143
HLJHL580	ATGCAGTTTCCCCACCTTCC	TGGGAAAGGGAAGTTTGGGG	(ATCC)7	144
HLJHL581	CACCGGATAAGCGGACGAAG	GGCTACTTCTAGTCCACCCC	(ATCC)7	130
HLJHL582	GAGGAAGCAGGACAGATGCA	GCTCCCAGGCAAAGAAGACA	(ATCC)7	129
HLJHL583	CACCGGATAAGCGGACGAAG	ACCCCTCTCAGCAGATGACT	(ATCC)7	112
HLJHL584	AGGAAGCTGAAACAGGATCAGT	GGTCTCTGCTGTTGGGTCAA	(ATCC)7	143
HLJHL585	ACACCAAGTGTTCCTCAGGT	TCTGAATCTTACTCACAGCATAGCT	(ATCC)7	146
HLJHL586	TGTGAGGAGAAGCTTCTGGC	TCGGGAAAGGGAAGTTTGGG	(ATCC)7	146
HLJHL587	TCAGGAGAGACTTTGTTGCAGA	TCGGGAAAGGGAAGTTTGGG	(ATCC)7	129
HLJHL588	TGCCATACACATTTAACAGACTGTG	ATCGCGTTTTTCTGGAGGGA	(ATCC)7	142
HLJHL589	CGGGATAGGGAAGTTTGGGG	AGGCTGGCCTATTTACATATTTGA	(ATCC)7	108
HLJHL590	GACACCGGATAAGCGGACAA	GAAAACTTCCAGTGAGCCGC	(ATCC)7	139
HLJHL591	TATGTGCCACGTTAGCCAGG	GGGTGATGGGAGGACATGAG	(ATCC)7	125
HLJHL592	GCTGAGCCTGTAGGTGAAGC	AACCGGAATAAGCAGCGGTT	(ATCC)7	122
HLJHL593	CACCGGATAAGCGGACGAAG	GGGGTGGACTTTGGGCTTTT	(ATCC)7	132
HLJHL594	AAGCTCCTGCAACACACAGT	TGGTCAATCAAGGGATGGATGG	(ATCC)7	103
HLJHL595	AAGCTCCTGCAACACACAGT	TGGTCAATCAAGGGATGGATGG	(ATCC)7	150
HLJHL596	TGTCCCAATCTGAAGGCTTT	GACACCGGATAAGCGGAAGA	(ATCC)7	150
HLJHL597	TCATGGCATCCAGACGTAGC	CATCGTCCGTTACTCACCCC	(ATCC)7	134
HLJHL598	TCTGTAATACAATGTTAGTATAGGGGT	TGGTGAGCATTTGAAGATTGGA	(ATCC)7	112
HLJHL599	CACCGGATAAGCGGACGAAG	TTCTTCTCCTGCGTTCTGGT	(ATCC)7	145
HLJHL600	CTCGAGTGAGAGACGGATGC	CCACAGGAGAAGAGAGGAGGT	(ATCC)7	110
HLJHL601	ATGTTTTGGTGGCAGAGGGT	CCTTGTAACTTGCTTTTCCAGGT	(ATCC)7	148
HLJHL602	CCAATTGCTTGGTGGATGGAC	ACGACATACCAATCCAACCCC	(ATCC)7	149
HLJHL603	CCAATTGCTTGGTGGATGGAC	CCGGCTTGAGTGACTCAGAC	(ATCC)7	120
HLJHL604	GGTCTTATACCTGCTGCTGT	GGTAATGCCTCATTTGCAGCA	(ATCC)7	150
HLJHL605	GAAGTTTGTGGTCCCCTGCT	CGTGGCAACTTCAGGAGACT	(ATCC)6	143
HLJHL606	TGTGACCAAGACCGATTTCGA	CACCGGATAAGCGGACGAAG	(ATCC)6	134
HLJHL607	TGAGTTGTGGATTGAGTAGGAACA	CCCTGGATAAGCGGACGAAA	(ATCC)6	129
HLJHL608	TCGGGAAAGGGAAGTTTGGG	GCCACGGTGAAACGTTGTTT	(ATCC)6	146
HLJHL609	ACGATGGTTCATTTCGGGGA	TCGGGAAAGGGAAGTTTGGG	(ATCC)6	123
HLJHL610	GCACCTATGGAGGAGGTTGG	GGACATGAACAGGGGACTCC	(ATCC)6	132
HLJHL611	AGAAATTGCGGTGTGTGTGT	TGTGTCTGCCTCCTTTTCGG	(ATCC)6	100
HLJHL612	GACCTGACCCTGGATAAGCG	GAGGATCTGTGAAGCTGGTGT	(ATCC)6	100
HLJHL613	TGATTTCTTCTTCCACCACTGGA	GGCAACAGGAAAGAGGTCGT	(ATCC)6	145
HLJHL614	CCATAGACAGGCTCTGGTGG	CACTTGCCATGCCAGCTTTT	(ATCC)6	118
HLJHL615	TCACTACACAACACTAAGTCTTGC	AGGATCTCCCTCACTGTGAG	(ATCC)6	150
HLJHL616	TCACTACACAACACTAAGTCTTGC	AGGATCTCCCTCACTGTGAG	(ATCC)6	143
HLJHL617	TGCCGGCTATAAATGATGGATGA	TGCTCTGATGTTGTTCTGCT	(ATCC)6	143
HLJHL618	ACCAAGACCCAACCTGGAAC	TGACACACAGACCCCAAAACA	(ATCC)6	144
HLJHL619	TCCGGTTTTGTTTTCGACGC	GCAGCCTCCTGGGTAGAAAG	(ATCC)6	127
HLJHL620	CACCGGATAAGCGGACGAAG	CTACAGCCACAGCAGCTCAT	(ATCC)6	137
HLJHL621	CGGGGAGAGCCACAGTTAGA	TTCTACAGTCCCCTGCTGGA	(ATCC)6	132
HLJHL622	TGGTTCCCTAACTTTTGTCCCT	TGGATGAATGATGTCTGCAGAC	(ATCC)6	125
HLJHL623	GGTGGAGGTATCAGCGGAAC	TCCCTTGTTAAAATGCAAACACACT	(ATCC)6	149
HLJHL624	TCGGGAAAGGGAAGTTTGGG	AAAGAGGGCATGGACGACTG	(ATCC)6	137
HLJHL625	TGTGAGCGTGAATGTCAGCT	TGTGAGGATTTGCTGTTTGTCC	(ATCC)6	143
HLJHL626	CACGGGAGAGATTCGCTTGT	AGAGAAAGCCGCTCTCTGAA	(ATCC)6	145
HLJHL627	TGCACAGACACAAACTGTTTG	TTACCTTTCCAGCTGCTCCA	(ATCC)6	133
HLJHL628	CTCAGCCTTCTCCAGCAGAC	TCTCACCTCTGCATGGTTCG	(ATCC)6	150
HLJHL629	GAGCTGTAGCCTAGCACACC	CTCCCTTCCCATCCCATTGG	(ATCC)6	132
HLJHL630	CGTCAAACGTATCGCACACA	TCCAATGAAGCACACATTCACA	(ATCC)6	137
HLJHL631	CCCTCTCCTCCTGGATGGAA	AACAGAAACCCGATCGGAGG	(ATCC)6	148
HLJHL632	TGTTTCGACATACTATACTATGACCT	CACCGGATAAGCGGACGAA	(ATCC)6	101
HLJHL633	AGCTCCAACACTGTGAACCT	TGAACATGCAAATGTTATGCCT	(ATCC)6	108
HLJHL634	AAACATTTCTGTGGCTTTTCCA	GGGAAGTTTGAGGTCCCCTG	(ATCC)6	150
HLJHL635	CACCGGATAAGCGGACGAAG	CTGGCTCTGTAACATGGCGA	(ATCC)6	133
HLJHL636	GCTCGGCAAAGGGAAGTTTG	GGGTGGTGCAACAGCAAAAT	(ATCC)6	114
HLJHL637	TCGGGAAAGGGAAGTTTGGG	TGCGCTACAGGTGTTTGGAT	(ATCC)6	141
HLJHL638	GGGGAAACACCAAAAAGCACA	GTGAGCGAGAGGAACGGAAT	(ATCC)6	141
HLJHL639	ACAGCAGAGGTAGTGGAGACA	TCGGGAAAGGGAAGTTTGGG	(ATCC)6	148
HLJHL640	GTGGCTTGGGAAAGGGAAGT	GGGCGAATGTGAACTGAACG	(ATCC)6	141
HLJHL641	TGTGTGTATGTCCTCCTTGGA	GGAGTAGCAGTGTTTGTTTAGGG	(ATCC)6	124
HLJHL642	GAAAATTCCGTGTGGCCACC	TCGGGAAAGGGAAGTTTGGG	(ATCC)6	126
HLJHL643	AACCCCACACCAGATAAGCG	CCCTGACGATGTCAAGGACA	(ATCC)6	130
HLJHL644	TGTATAGCCTTTCTGCGCACA	CCCAGTCAGAGCGGTTGAAG	(ATCC)6	144
HLJHL645	TGGTTCATAAGCAAGCCACG	TTAGCAGTGATGCAGGTCCC	(ATCC)6	115
HLJHL646	TTCCCCTTGGAGGACTTGGA	CAGCGTAAATTCCTCAGTCCG	(ATCC)6	140
HLJHL647	AAACGACCAAGGAGGCCATT	AGCTCCTCAGTGTTGATGGC	(ATCC)6	146
HLJHL648	TACTTGACCTGTTGCCACCG	AGCCGTTTCCTTTGTTCGTT	(ATCC)6	136
HLJHL649	GTGGCTTGGGAAAGGGAAGT	GTTGTCATCAGTGCAGTGCA	(ATCC)6	136
HLJHL650	GTGGGACTAGTTTTACAGGGCA	GGGATAGGCTCCAGCATTGG	(ATCC)6	131
HLJHL651	ACATTGTGACCCCAAGAACCA	AGTTGGTTATGTAGACGGCGT	(ATCC)6	138
HLJHL652	AAATCTGCTCCCTGGGCTTC	TCTACTCACCCGTCCATCCG	(ATCC)6	132
HLJHL653	ACCTCCGGTGCCATTAGTTC	ATCCGGTGTGAATTTGGAGG	(ATCC)6	133
HLJHL654	AACGGGAAGTGAACAGCGAT	AGGGAGCACAATAAAAGGGCA	(ATCC)6	125
HLJHL655	ACTGTGGGAATGGGAGGGTA	GGTGCTGCTGACAAAGATGC	(ATCC)6	196
HLJHL656	ATGTACTGCTGGAGCTGCTC	ACTCCCCAGAGCTAGGTTCA	(ATCC)6	121
HLJHL657	ATCCCATTCTGAGGCTGCAG	CCCGACGTATGCTGGGATTT	(ATCC)6	125
HLJHL658	CGATACCGGATAAGCGGACG	CCCCCAGCCATCAAACACAT	(ATCC)6	133
HLJHL659	GGGAAGTTTGGAGTCCCCTG	ATCACAATCCTCTTGGGCGG	(ATCC)6	120
HLJHL660	TCGCCATTTCTAGCCACTGG	GACACCGGATAAGCGGATGA	(ATCC)6	137
HLJHL661	CTGTAGCCTTCTTGCTGTAACA	AGCATGCTCATAGACAAAAGTGA	(ATCC)6	101
HLJHL662	CAGGTTGGTGTCTTCCCACA	GAGTTTGGGGTCCCTTGCTG	(ATCC)6	150
HLJHL663	TGCCCTGCAAGTTTTGATTAAA	TGTGTCCACAAAGCCTGTTG	(ATCC)6	149
HLJHL664	TCCTCAAGAAAATGGTATTGGCA	TCGGGAAAGGGAAGTTTGGG	(ATCC)6	128
HLJHL665	TCATGTAAAGATTTTAAGCCCCCT	CACATGCTGAAAGTTCCTTTGGA	(ATCC)6	144
HLJHL666	TCGGGAAAGGGAAGTTTGGG	AGTTGGCAGTTTGTGGGTCA	(ATCC)6	150
HLJHL667	TGTTCAGTCCTAACCTATATCCCT	TCAGACACCGCACAAACAAA	(ATCC)6	130
HLJHL668	TAACCGTGTAGCTAGTGGGG	TTGCTCTGGGCTAAAGTGCT	(ATCC)6	150
HLJHL669	CATGAGAACAGCCTGGAGGG	AACACCAAGGAAACACTGCG	(ATCC)6	100
HLJHL670	TGGGTGCACTGAGGGAATTT	TCCTCGCCCTACATTTCCCT	(ATCC)6	135
HLJHL671	TTTCTCCACCGACCCACCTA	GTCCGATCTCGTCCCTCCTA	(ATCC)6	121
HLJHL672	GCTAGCTTGTGTTGGCTGGA	ATCGGCTAAAATCGGCTGGT	(ATCC)6	148
HLJHL673	GCGAAATGCAGGGTGTCTTC	GAACACAAACCAAGTGACCCA	(ATCC)6	109
HLJHL674	ACGTATGCTGGGATTGGCTC	GTTGAATTGGCGGTGTGTCC	(ATCC)6	144
HLJHL675	GCGAAAGTCTCACAGGCAGA	CCGACCCAAGCAGATAAGCA	(ATCC)6	128
HLJHL676	GATACCGGATAAGCGGGCAA	CCAATCGGTTCCAATGCATGT	(ATCC)6	117
HLJHL677	ATGACCCTAAATGCAAAACATGT	CCGACCCCAGATAAACGGAC	(ATCC)6	148
HLJHL678	TGGACGTTATCAACAGAATTCCA	TGGAGGGATAGTGCAGAGGA	(ATCC)6	145
HLJHL679	CACCGGATAAGCGGACGAAG	CACACACTTCTAGCGGGTCA	(ATCC)6	144
HLJHL680	GAAAATGCTAGCGGTTGGCC	CACCGGATAAGCGGACGAAG	(ATCC)6	140
HLJHL681	GACACCGGATAAGCAGACGA	GCAGAGGTGGGTAGAGTAGC	(ATCC)6	128
HLJHL682	TGACAGCTGTCTTGCTACGG	TCTCTGGTCCTCAGGGTGAG	(ATCC)6	149
HLJHL683	TAGGGCTGCACGATTATGGC	CACCGGATAAGCGGACGAAG	(ATCC)6	150
HLJHL684	AGGAGAGGGAAGTTTGGGGT	GGTTGTTGTTTTCTTTATACACTGCA	(ATCC)6	136
HLJHL685	ACTGTAATTAGGAAGCATTGCAGA	TGCTTTGGAACATGGGCTGA	(ATCC)6	131
HLJHL686	TCGGGAAAGGGAAGTTTGGG	TTTCCCAGCAAAACGCACAG	(ATCC)6	126
HLJHL687	GCTGAGCCTAGACTCACCAC	GGACAGAGGCGGAGAAAGAG	(ATCC)6	122
HLJHL688	TCTAAGCCAGAACCCAACTG	CCTGTGACCCTGCAAAGGAT	(ATCC)6	139
HLJHL689	GGATGAAGATCAGTCTGCTGGA	AGCTGTTTGGCTGATGGACA	(ATCC)6	108
HLJHL690	AGTATGGCAGCAACTTCAGCT	GGATACAGAATGGCTTGATGGC	(ATCC)6	116
HLJHL691	CGAGAAAACTGCGGCCAAAA	ATGGCAGGCGAGTTAAGAGG	(ATCC)6	141
HLJHL692	TGACATGTTTCTTGTAGGCATCC	GGGGACGGGACAATGAGATC	(ATCC)6	137
HLJHL693	TGCTATCACAGGCCCATATCA	TCGGGAAAGGGAAGTTTGGG	(ATCC)6	146
HLJHL694	ACCCCTCTTCCTCCATCCAT	ACGCTATTGTTTCTGCCCCT	(ATCC)6	114
HLJHL695	CATCCACCCATCCACCCATC	AGACACTGTCATGACGCCTG	(ATCC)6	106
HLJHL696	CACCGGATAAGCGGACGAAG	GCCTCCAAGATGCTAATGGC	(ATCC)6	144
HLJHL697	TCCTGCTTTATATGTCTGTACATCT	TCGTTAACAACAAACTACTGGAAGC	(ATCC)6	124
HLJHL698	CAGATGCCGTTCAACCATGC	AGCGGACAATGCTGATCACT	(ATCC)6	105
HLJHL699	CAGGCTGGGTCTCACCATTT	GACACAAGCCAGGTAGAACCA	(ATCC)6	121
HLJHL700	AGCTGAGGAAGTTTGGAGCC	ACACTGCCATACTCTGCGTC	(ATCC)6	150
HLJHL701	CTCCCCAAGGGCGTAACTTT	CACCGGATAAGCGGACGAAG	(ATCC)6	135
HLJHL702	AGTTGCAGTGTAACATGCGC	AGGAGGGACAGAAGCAGTGA	(ATCC)6	149
HLJHL703	ACCTGGACCACACACGTTAC	CACCGGATAAGCGGACGAA	(ATCC)6	128
HLJHL704	CGTCCCTGCATCAAACATGC	GCAGCAGACTCCCTCAGATT	(ATCC)6	117
HLJHL705	TTAGGGAGGAGGTCGGGATG	ACTGCAAGGTCAGGGAAAGA	(ATCC)6	118
HLJHL706	GGCTTGAAAACAGCGACCAG	CCACGGATAAGCGGACGAA	(ATCC)6	149
HLJHL707	TCGGGAAAGGGAAGTTTGGG	AGTGTTGTCCCAAATTGCGC	(ATCC)6	124
HLJHL708	TCACAAAATGATGCTGTATGGCA	CGATACCGGATAAGCGGACG	(ATCC)6	130
HLJHL709	TCTCACGTACGTTTGCCTCC	TGACAAAAATTTCCCTCGGGA	(ATCC)6	122
HLJHL710	TGTGGCTGGTAAACAAGGCA	TGGGACGTGGGATGAGATCT	(ATCC)6	149
HLJHL711	TCTGTATGTGTGATGTGTGTCTGA	TCCGTTTGGACAGTTCCTCG	(ATCC)6	144
HLJHL712	GGGAGACAGGTAACACAGGG	CACCGGATAAGCGGACGAAG	(ATCC)6	143
HLJHL713	AAAGATGTGGATGGGTGGGT	TGGCCATATGTCTGGTTGCA	(ATCC)6	141
HLJHL714	ACCCGCTTTTGAAGTCAAATGT	GACACCGGATAAGCGGAAGA	(ATCC)6	138
HLJHL715	CTTTTCCGCATTCTTGGCCC	CACCGGATAAGCGGACGAA	(ATCC)6	145
HLJHL716	AGAGAGCAGCAGAGCTTTGG	TCGGGAAAGGGAAGTTTGGG	(ATCC)6	129
HLJHL717	AGGATCCAACCAGTTGTGTGT	TCGGGAAAGGGAAGTTTGGG	(ATCC)6	141
HLJHL718	GGATGACAGGATAGGGGAATGG	TGTCCACCCACACATTGACC	(ATCC)6	123
HLJHL719	GGAGGAGAAACGGACAGAGC	CAGGCTACCCACAAACCACA	(ATCC)6	100
HLJHL720	ACTAGGGCGGCCATAAACAC	GCAGCAGACTACACAGGACA	(ATCC)6	148
HLJHL721	GCAGCCAAGAGTGTCCAGAG	CCCAGGCACAGTAACTCAGT	(ATCC)6	107
HLJHL722	TGCAAATGACAGTGACTCATTGA	CACCGGATAAGCGGACGAAG	(ATCC)6	139
HLJHL723	GCTGCACACACACTCATCCT	TGTCTGTGTGGGCTTCTTCTC	(ATCC)6	135
HLJHL724	GCTGCACACACACTCATCCT	TGTCTGTGTGGGCTTCTTCTC	(ATCC)6	145
HLJHL725	GACTCCTACAGCAAGCCTGG	GGGAAAGGGAAGTTTGGGGT	(ATCC)6	145
HLJHL726	TCGGGAAAGGGAAGTTTGGG	TGAGAAGGTGTGTCCAAACTT	(ATCC)6	149
HLJHL727	GGGCCATCTAGCTTTGTGGA	TCGGGAAAGGGAAGTTTGGG	(ATCC)6	133
HLJHL728	AGCAGCTGGTGTCAGTGAAT	CGGATGTCTAGAAATGCATTTAAAGAC	(ATCC)6	150
HLJHL729	ACCATTCTGAGCCTAAGAGGT	CACCGGATAAGCGGACGAAG	(ATCC)6	150
HLJHL730	TCGGGAAAGGGAAGTTTGGG	GCATATAACGTTGTATGGAACCCA	(ATCC)6	110
HLJHL731	CACCGGATAAGCGGACGAAG	GAGTGTGTTTTGGACTGCAGT	(ATCC)6	149
HLJHL732	TCGGGAAAGGGAAGTTTGGG	GCACCTGTCCTGTACTGACC	(ATCC)6	131
HLJHL733	ACAAGCACTATCTTGAACAACGA	GGAAGTTTCGGGTCCCCTG	(ATCC)6	129
HLJHL734	GACTCCTGAAGCAGCAGACA	CACCGGATAAGCGGACGAAG	(ATCC)6	138
HLJHL735	GGGAAGTTTGGGGTCTCCTG	TATTTGTAGCACGCACGGGT	(ATCC)6	129
HLJHL736	TGTCGCTGTTAGTTGGGCTT	TCTGACACGTTGGAGACCAA	(ATCC)6	141
HLJHL737	GTCGCTGTTAGTTGGGCTTT	TCTGACACGTTGGAGACCAA	(ATCC)6	140
HLJHL738	GGGAAGTTTGAGGTCCCCTG	TCACAGAGACAACATTCCATGA	(ATCC)6	139
HLJHL739	CAGAGAGATAACAGCGGGGG	TGCTACATTTCCAAGTTTGTGATT	(ATCC)6	126
HLJHL740	CACCGGATAAGCGGACGAAG	CAGGTAAGCCCATCAGTGACA	(ATCC)6	133
HLJHL741	AAGTTTGGGGTCCCCTGTTG	ATCTGTTCACACCAGAGCCG	(ATCC)6	150
HLJHL742	GGTTGGATCCCACGAAGGAA	GGGGTCCCTGTATGATGTGA	(ATCC)6	116
HLJHL743	CACGACCCAACACCGGATAA	CGGAAACAATCGCATAACGGG	(ATCC)6	150
HLJHL744	CACCGGATAAGCGGACGAAG	AAAGCCTACTAGCCCACTGC	(ATCC)6	125
HLJHL745	GCAGCTGCATGAGTAAGCTC	ATCGTAGCTGGGGAGATGGA	(ATCC)6	139
HLJHL746	CACCGGATAAGCGGACGAAG	GGAGGGACCAGATGGACAGT	(ATCC)6	149
HLJHL747	CGGCCCTGAGTTTTGTGAGA	GCAACCCAACCCCCGATAA	(ATCC)6	132
HLJHL748	GCCTCTCCCACTCCAGAAAT	GAAGTTTGGGGTTCCCTGCT	(ATCC)6	108
HLJHL749	AAGTTTGAGTAGGTGTTCTGGT	TGCAAAATAGCAGGGTGTTCA	(ATCC)6	129
HLJHL750	CTTTTCCGCATTCTTGGCCC	CACCGGATAAGCGGACGAA	(ATCC)6	128
HLJHL751	AGGCTTTAAATAGGGCTGTGCT	CACCGGATAAGCGGACGAAG	(ATCC)6	129
HLJHL752	AGGTTTTCTTTCAGACCATTTACAT	GACACCGGATAAGCGGAAGA	(ATCC)6	145
HLJHL753	TCAGTGCAGCCATCAGTCTG	CCTGACCCTGGACAAGCAAA	(ATCC)6	108
HLJHL754	CGCAATATGGACAGTGGTGC	GGGAAGTTTGGGATCCCCTG	(ATCC)6	145
HLJHL755	TGTCTCTGCACAAGGTTTTGC	AGAAGGACGTCTGGGCTACT	(ATCC)6	143
HLJHL756	CACCGGATAAGCGGACGAAG	CAACCCAGTCTCACAGCAGT	(ATCC)6	140
HLJHL757	TCGGGAAAGGGAAGTTTGGG	TGGAGCAGCTAACGCCTTAA	(ATCC)6	112
HLJHL758	ATCCCACCCAATTGAGCAGG	AATTAGAGTGTGGCGGTGGC	(ATCC)6	136
HLJHL759	GGTCCGGTCACTTGATCCTC	GTTCAGGGTGACAGGGGTTT	(ATCC)6	120
HLJHL760	CACCGGATAAGCGGACGAAG	GCGCCCTTCATCCATATCGT	(ATCC)6	125
HLJHL761	ACAGCGATTTGAACATTGCCT	GACAGCAGAGGAGAAGCCAG	(ATCC)6	139
HLJHL762	GTTGTTCTGTCCCTCCTCGG	TCGGGAAAGGGAAGTTTGGG	(ATCC)6	138
HLJHL763	ACGTCCACATGTTCCACCAA	ACACAGTCATTTCACAGTTTGGG	(ATCC)6	124
HLJHL764	GGCGTTGTCTCATGTGACCT	TCGGGAAAGGGAAGTTTGGG	(ATCC)6	116
HLJHL765	TAAAACTGTTGCCAGCGGGA	TCCACACAGCTCCTTCTGGA	(ATCC)6	137
HLJHL766	ACGCATCGTGATTCATCGAGA	GCGCTACTTTTGAAGAGCTGC	(ATCC)6	150
HLJHL767	ACATTGCATCCATTCATCCATCT	ACCTCCGGATCCTGTACCTC	(ATCC)5	133
HLJHL768	CCACGAGCAGGGAAAGTAGG	GCAGCCAAGCTTGCTACATC	(ATCC)5	134
HLJHL769	GCTGCTGCAACAACGTTATT	ATGGCTGCTAGCTAGATGGC	(ATCC)5	149
HLJHL770	TCAGGGGAATCCAAAGTGCC	AGAGAAAGAGAGGGAAAAAGAGGG	(ATCC)5	119
HLJHL771	CTGACGAAGGGTGGGGTG	GCCCTCAGCTAGAAACGGTT	(ATCC)5	113
HLJHL772	TCACACACACTCATTTCCCAGT	ACCAATGTAATATCCAATTACCACTGT	(ATCC)5	110
HLJHL773	GCTTATGTGACCGAGCCTGA	CCTGTTCATAAACACGTATCTGTCC	(ATCC)5	105
HLJHL774	CCATCCACAAGGCCATCCAT	TGCAAAGGATAGCTATGCCCA	(ATCC)5	142
HLJHL775	CCACCACCCTGATGGATTGA	GGTGAGAGTGGTGCACTTGT	(ATCC)5	116
HLJHL776	GCCGGTGCCTCCAATATGAA	CGGACGAAGATGGATGGGTAG	(ATCC)5	146
HLJHL777	CCCTACACCAGAGGAGCAAG	CAGAGTACAAAGTGGTAAAGCTATAA	(ATCC)5	141
HLJHL778	TGGAGGATAGATGGATGGCT	CCATCCATCCATCTAGCCATCC	(ATCC)5	144
HLJHL779	CCGGATAGGCGGATGACAAT	CCCTTAGAGAACCGACTGCC	(ATCC)5	123
HLJHL780	GTTGGACAGGGGACACCAG	TCCATCCGTGCATCGATCTG	(ATCC)5	112
HLJHL781	TTCTTCTGTTGGAGCCAAGAA	TTCACAGAAGGAGCAGCTGG	(ATCC)5	117
HLJHL782	TCGCATCATGCTTCGTTTACA	GGCCAATACTGATGTTGTTGCC	(ATCC)5	136
HLJHL783	CGACACCGGATAAGTGGACG	TCCTCCTCCTGATGACAACA	(ATCC)5	126
HLJHL784	CGCCTGGGCTACCTTACTTC	TCGCGATACTCAAGTGTATAGATT	(ATCC)5	127
HLJHL785	CGGCAGACAACAGGAGAGTT	TCTCTGATCGCTGCAACACA	(ATCC)5	136
HLJHL786	AGAACACGAGTGCAACGACA	TCCATCCATCATCTAACCATCCA	(ATCC)5	131
HLJHL787	AGAACACGAGTGCAACGACA	TCCATCCATCATCTAACCATCCA	(ATCC)5	126
HLJHL788	GCCTCTGGCTGCTGAAAACT	ATGAAGCAGGGTGATGGAGC	(ATCC)5	126
HLJHL789	TGCTTTCCTCTCTCAGATCCA	TCCTCTTCCTCCATGGGCAT	(ATCC)5	137
HLJHL790	AGGGATGGGTGGATGGAAGA	GGTGACCGCAGAATGTTCCT	(ATCC)5	101
HLJHL791	TTAGTCCATCACTCTGCGCG	TGACACCAGCTCTGCAACAA	(ATCC)4	136
HLJHL792	TCTCTGAAACAGTGATCCTTCTCT	TGCATGGCTGGAGAAAGGAG	(ATCC)4	102
HLJHL793	TGGATAAGGGAAGGATCACGC	CGCCGGGATGACTCACTAAC	(ATCC)4	102
HLJHL794	CACCGGATAAGCGGACGAAG	CGGAAGGAGACATTGGGGAC	(ATCC)4	125
HLJHL795	CCCGGTACCACGTAAACCTC	ATTTAGCTGGCTGGCTGTGT	(ATCC)4	106
HLJHL796	TCACGGTTTTAGGGTCACGG	TTTCGCCCGACGTATGCTAG	(ATCC)4	116
HLJHL797	CGCGACCCAATACCGGATAA	TTTACCTGTGGTCCCATGGC	(ATCC)4	139
HLJHL798	CAGTGGATGGTTGGATGGCT	AGTGCTAGCTCTGCATGCAT	(ATCC)4	105
HLJHL799	GGCTTGGAATGGTGCACAAA	GTCAATCCCTCCATCCGTCC	(ATCC)4	142
HLJHL800	CAGGATGATGACGGAGATCTGA	TGGAGCAGGTGCAGATTCAG	(ATCC)4	128
HLJHL801	GGAAGTTTGGGGTCCCCTG	AGACAAGCACTGAACCTCGG	(ATCC)4	111
HLJHL802	TGCAGACAGATTGGAAACATGT	AACCTAGGGCAGAGAGGAGG	(ATCC)4	110
HLJHL803	AATTGTTACAGGCCTAAACAGTACT	ATCTTGAGTTTCCCCTTGGGG	(ATCC)4	104
HLJHL804	TGGCTGGATGGATGTTGGAT	TCCATTCAGCCATCATCTACCC	(ATCC)4	100
HLJHL805	ACACAAACAGACGGCCGTAT	ACTCGCTCAGGAATGTGACG	(ATCC)4	116
HLJHL806	AGGGCGTTCTAAAGACTGCT	TCAATAAGGATAAGCGGACGAAG	(ATCC)4	131
HLJHL807	AAACGGGAAGCACACTAATAATAAT	AATAAAGGATGAACAAGCAAGGATAT	(ATCC)4	139
HLJHL808	GAGGGAGGGAGGTAGGGATG	CCCTCCCTCTCTCCATCCAT	(ATCC)4	120
HLJHL809	GAGGGAGGGAGGTAGGGATG	CCCTCCCTCTCTCCATCCAT	(ATCC)4	137
HLJHL810	TGACATCATGGAATATCACAGAGACA	TACCCCCGCGACCCGATA	(ATCC)4	137
HLJHL811	GCCCTCTGCTGGACTCAAAG	GCGGGATAAGTGGTTGACGA	(ATCC)4	103
HLJHL812	TCTCTGCACCGTCCCACTAT	CGGATAAGCGGACGAAGATG	(ATCC)4	107
HLJHL813	CCATGCATCCATCCCTCCAA	CCAGGGGGAAATTGTTTTTACA	(ATCC)4	148
HLJHL814	AATTCCAGTGTTGCAGCAGC	CGATACCGGATAAGCGGACG	(ATCC)4	119
HLJHL815	CTCCCTCCCTCAGTCCTCAA	GCTGGAGGCAGGAATTCTGT	(ATCC)3	129
HLJHL816	AGAAAGGAGCAGAGGGGGTA	GGCACTAGCACCATATTGGGA	(ATCC)3	110
HLJHL817	TGTCTGATGTAATATGGCTGTAAGA	TCGGGAAAGGGAAGTTTGGG	(ATCC)3	150
HLJHL818	TCTATCTACAGTATCTATCTACAGCATC	TGTCACTCTCATGTCTGCGT	(ATCC)3	129
HLJHL819	GGGTTAATGTGACGTCTGCG	AATGTACCAGGCCCCAGAGA	(ATCC)3	142
HLJHL820	AGCTTGTTTATTGCTAAGGCCA	TACCCCGGATAAGCGGATGA	(ATCC)3	106
HLJHL821	ACGTTGCTAGGGTTGAACTGA	ATGTCTGCACCACCTTGCTT	(ATCC)3	102
HLJHL822	AGTGCTTTGTCAACTTGTTGCT	CACCTGCTCAATCACTTGCC	(ATCC)3	105
HLJHL823	GCCCTTGTTGTCTCTCCCTC	GAGAGAGGGGCGCTTCTTTT	(ATCC)3	125
HLJHL824	ACAGCTCATCAGATAGGGGAGT	ACCTATCCTGCTCGACCTGT	(ATCC)3	132
HLJHL825	TACCGAGACCACTGTGGAGA	ATGCACTGCTCACATCTGCT	(ATCC)3	141
HLJHL826	AAATGCGACTGATTGGGCTG	TGGGCATTCTGGATGACTGC	(ATCC)3	116
HLJHL827	CTGCGGCTCTCTGAAAGGAA	CAATCACCCAAGCACAGCAG	(ATCC)3	102
HLJHL828	ACTTATCAGCCAGCTGCCAG	CACAGAGCACAGGAGGGAAG	(ATCC)3	109
HLJHL829	CAGCGAGCTGTTGTCTCTGA	AGGGAGGAATGAAAGAGGGGA	(ATCC)3	106
HLJHL830	CAGCGAGCTGTTGTCTCTGA	AGGGAGGAATGAAAGAGGGGA	(ATCC)3	101
HLJHL831	GGGCGCAGAATGAGATGGAT	GGTGACAGCGTGGAGAGAAA	(ATCC)3	101
HLJHL832	TCCATCAATCCATCAATCCATCA	GTACACCAAAGCATGTCGGC	(ATCC)3	113
HLJHL833	GGCAGACACACAGAGACAGA	CCCTGTACTACTGTCTGCCC	(ATCC)3	145
HLJHL834	CGAAACAAACGCAGTCATGC	CTCATCTCCCTGCGACCCTC	(ATCC)3	145
HLJHL835	GGGGACAAAACAAGACACGTG	GCAGATTCATGCGCGGATTA	(ATCC)3	148
HLJHL836	CACGCACACAGAGACAGACA	TGAGCAAGGTGTTTCGGTGA	(ATCC)3	107
HLJHL837	TGGCCTTCAGTTTCACCTGT	GGGTACAAGGGTCTGTTGGG	(ATCC)3	127
HLJHL838	TCGGGAAAGGGAAGTTTGGG	ACCTTGGTGAAAACCCACAGT	(ATCC)3	119
HLJHL839	AGAACAATCATCCATTCATCCCT	TGTGAAAGTCAGTGGAGACAGG	(ATCC)3	111
HLJHL840	AGATTGATGGATAGATTGATGGGT	CCATCCATCTATCATCCATCTATCCA	(ATCC)3	142
HLJHL841	TGCTCTGTTGCTCTCTCGTC	GTTAGATCCAGGAGCACGGG	(ATCC)3	110
HLJHL842	CATGAGAAGGCAGGCTCAGT	TCGCAGGCCTACTCTGTCTA	(ATCC)3	130
HLJHL843	GGATGGAGAGGTGGAGGGTA	CAAATCGCAGCCTTTGGACC	(ATCC)3	128
HLJHL844	TGTTTTCATCGCCGAGACAA	CATCTGTCTGAGGTCACCGC	(ATCC)3	142
HLJHL845	CCCAATGGCTGTCCTTTGTG	CACTGGAAAGCTGTGATGCT	(ATCC)26	129
HLJHL846	GGGACTAGGGCTGCACAATT	TGGTAACTTGGTACTTGCTGCT	(ATCC)26	150
HLJHL847	TCCACATTCCTCACTACGCTC	AGCGTAGGAAGGAGATTGGG	(ATCC)26	182
HLJHL848	CGGATAAGCAGACGAAGATGGA	CGGGACACGTTCAGGTCTAA	(ATCC)26	146
HLJHL849	GCAGCCAGTTGATGCTCAAT	ACTAGGGTCCCGAATGAAGAGA	(ATCC)25	150
HLJHL850	CCAGATGATCTCCTAATTCACTGC	TGGCATGGTATGATCTCTCTGG	(ATCC)25	150
HLJHL851	GATGGATGAATGGTTGGATGAAC	TGTGGCTTTCATGCAGAAATGT	(ATCC)25	150
HLJHL852	AAAGACCTGTGTTTGTTTGACC	TGGAAGAATGGAAGAATGGACG	(ATCC)24	150
HLJHL853	AGCCATGAGGATGTGTTGAAGA	ACGCTCAAGGCTCAACATGA	(ATCC)24	140
HLJHL854	TGCTAGGTAATAAAAGGATAGATGTCT	ACAGCTGACACAGTAGGTAGA	(ATCC)24	147
HLJHL855	AGTATTCATGGATGGGTGGAAG	CCCAACCATCCATCCACCC	(ATCC)23	149
HLJHL856	AGTATTCATGGATGGGTGGAAG	CGATCCACCCAACCATCCAT	(ATCC)23	140
HLJHL857	CCCTTTACCCTTACCCATCAGT	GCACAAGCTTGGAGGATGAC	(ATCC)23	147
HLJHL858	TGTATTTTCACCTCTCTCATTGCA	AGCAGGACTAGAGGACGGAC	(ATCC)22	150
HLJHL859	CATAAATTGCCACTGGTGTGC	AAATCGTCAAATTACGGTCACC	(ATCC)22	137
HLJHL860	CTTGCATGTTAACGCCCACC	GGTCGGGATGGATGTATGGC	(ATCC)22	149
HLJHL861	CACCGGATAAGCGGACGAAG	GTGTGTTTTTCAAATGTTCTAATGAAGG	(ATCC)22	147
HLJHL862	TCCAGCTTATTACTTGGATATCTGA	GACCTGACCCCGATATGCG	(ATCC)22	142
HLJHL863	CTGCACAGGGCCACATCATA	AAAGAGGCTCAGCTGGTCAC	(ATCC)22	144
HLJHL864	CCAGGAGTGAGAGTCCTAAACC	AGTTGAACTAGCAGCAATTTACTATGA	(ATCC)21	142
HLJHL865	AGCAAATGTGGAGGTGATGGT	TGAGGAGTCCAATATGGTGTCT	(ATCC)21	150
HLJHL866	AGCAAATGTGGAGGTGATGGT	TGAGGAGTCCAATATGGTGTCT	(ATCC)21	148
HLJHL867	CTTGAGTTTGACACATGCTGT	CAGTGATGACATGATCAGAAAGAC	(ATCC)21	148
HLJHL868	CTGACACCGGATAAGCGGAC	GGCATCCTCATGGTGACGAA	(ATCC)21	150
HLJHL869	TGTTTTGCTCAGACAGAAAATCA	TGTAATACAGTAATTTCCCAGTTTGG	(ATCC)21	142
HLJHL870	AGGGTACAGAGGTTGGAGGG	CACAGCTATCAATGTGCGGA	(ATCC)21	150
HLJHL871	GAAGTTTGGGGTCCCCTGC	GTTTTCACGGTTTGAGCGGA	(ATCC)21	144
HLJHL872	CGGAGTATTGTTGCTGAGCA	CGGGAAGACAACATGAGTGT	(ATCC)21	150
HLJHL873	GCTTCAACGGTGAGGGAGAG	TCTCCAATGCTCTATCCAACTGT	(ATCC)20	150
HLJHL874	TCCATACAGAAACCCGAACGT	TACCCAACCCCGAATAAGCG	(ATCC)20	148
HLJHL875	TCACTTTAAATCAGTGGAAGGGT	TGAAAGCCCTCTGTTTTAGGAC	(ATCC)20	128
HLJHL876	GATGGCAGCGTGGATGGATA	CAGTGACCTTGGATTCAAACTGT	(ATCC)19	148
HLJHL877	ATCGCATGCGGCTGGAATAG	GGATACGGAGGAGTTCAGCC	(ATCC)19	145
HLJHL878	GGGTGGAGTGGGAATCTTGG	GCTAAGATACTGTATTGTACTCAAATCA	(ATCC)18	149
HLJHL879	ACATGAGCTGCGATGCAATG	CCAGCATCATGCCACTGAGA	(ATCC)18	149
HLJHL880	TTGCTGAGCTTATTTGGGCA	ACCAGTATCGGTCGATCCCT	(ATCC)18	126
HLJHL881	AGTGGGAATTCTGGGCCAAG	CAGTTGGAGGATGCCGTCAG	(ATCC)17	137
HLJHL882	CCTAGAGGCACATGTCAGGG	GCACCGGATAAGCGGAAGAA	(ATCC)17	140
HLJHL883	AGACTGGCTGGAGAGAGGAG	TGAATCGAGAAAATAGCTGTCAGA	(ATCC)17	140
HLJHL884	GCGAACAATGTGAGCAGCTC	CAGCAGGTGAGGCCTCATTC	(ATCC)17	142
HLJHL885	CCATGACCTGACCCCAGATG	TGCTGATGATTTTCAAATGTAGGGT	(ATCC)16	143
HLJHL886	CCCCTTAACTTCTTCTGGGACA	GCTGTGTAGGGAGGAGGTTG	(ATCC)16	128
HLJHL887	TCGAAAGAACCAAGCAGACCT	CACCGGATAAGCGGACGAA	(ATCC)16	142
HLJHL888	GCAGGGGCGATTCTAGGATC	CCCCGGATAAGCGGATGAAG	(ATCC)16	114
HLJHL889	AGGATGCTGCAAATGTTGGT	GGTAGGAAATTAACTAACAATGTAAAGC	(ATCC)16	135
HLJHL890	TGGATGGATGGATGGATGGA	GCTACAGAAGCCTGAATCTGGA	(ATCC)16	150
HLJHL891	GGCAGAAAACTTTGAGGGCC	AATGGTTGACCGGACACACA	(ATCC)16	250
HLJHL892	GTCAACTACCGTCTCACTCTCT	CTGCCTCTGCCAGCTGTATT	(ATCC)16	110
HLJHL893	CTCTTTGTGTGCTGCTGCTG	TTCCACGTTTCCTGGAGAGA	(ATCC)16	114
HLJHL894	ATCTGCCGCCGCTTATTGT	CGCCAAATGGAAATTTGTCTGG	(ATCC)16	133
HLJHL895	CTAGGAGCCATTGCCTGACC	GCCACTGTAACAGTCATTTCCC	(ATCC)16	150
HLJHL896	TGTCATCGGTCGCAATCCTT	TCGGGAAAGGGAAGTTTGGG	(ATCC)15	141
HLJHL897	TGCCACTTAGTACCACCCTG	ATCATGCTTGAAAACACATACAGT	(ATCC)15	149
HLJHL898	AGTTTTCAGCTGGTGGGCTA	TGGAGATAAGGCTAGTCGGT	(ATCC)15	143
HLJHL899	AGGGGAAGAGAAACTCAGGA	CTCACCTCACAGCCATCCAG	(ATCC)15	150
HLJHL900	CGCTGCAACTTCGCTGAAAA	ATTCGTAGTAGAGCCGCTGC	(ATCC)15	137
HLJHL901	GTATCAGGTGGTGAGACACAC	ACATGTGAGTCCTGTTTGTTTGAC	(ATCC)15	133
HLJHL902	GACATGGATGGTGCCAAGGT	ATCAAAGTGCATGCCAGCAG	(ATCC)14	133
HLJHL903	AGGATGCCCAAAACTTGTGGA	TGACTGGTAATTCAAATGAAACAAATGC	(ATCC)14	150
HLJHL904	CTGTGTGCCTATGTGTGTGT	GAGGTTGCAATTGACTGACTG	(ATCC)14	146
HLJHL905	TCCATCAGGTCCTTCTTGAGC	TGGACAAGATGGCTCCAACA	(ATCC)14	150
HLJHL906	ATCCATGTACCAGCATACAGC	GGTGTCTGCCCCAACAGTAC	(ATCC)14	140
HLJHL907	ATCCATGTACCAGCATACAGC	GGTGTCTGCCCCAACAGTAC	(ATCC)14	144
HLJHL908	TCCCTGCAGGATAACTCTCCA	TGACACACTGCCAGCCAAAT	(ATCC)14	144
HLJHL909	GCTACGAGCAAATGCACCAC	TGCTGCTGTAACAATTTCCCA	(ATCC)14	150
HLJHL910	CTGGAGGCCAAATCACCGTA	AAAGAGACAGGCGCTCCTAC	(ATCC)14	128
HLJHL911	TCCTCTCAGCCACTCCTACC	CCGGGTGTATAGGCTTGAGC	(ATCC)14	144
HLJHL912	CTTGCATACGGAGGAGGTCG	AGAACAGCAGTCTCCTGGGT	(ATCC)14	144
HLJHL913	GCAGAACTTGGGCCTAACCT	CCATTCTGTTCAACTTCAAGGCA	(ATCC)13	105
HLJHL914	GGACCCCAGATAAGCGGATG	AGTAGCTTCCCCAACACTGA	(ATCC)13	138
HLJHL915	TCTGCTTTTCTCTCTCATTTCCA	ACGACCAAGGCAACATCCTT	(ATCC)13	127
HLJHL916	CCCGAAAGTTTTCATTTAGCAGC	GTGTGTTTATGGGACCAACTGTG	(ATCC)13	137
HLJHL917	CCCCGGATAAGTGGACGAAG	TGGGGCTGTGTCTGAAATCC	(ATCC)13	148
HLJHL918	TCATGGCTACACAGAGCGTC	GCATCTCTCGCTCTGATCAGT	(ATCC)13	103
HLJHL919	TGACCTCCCTTGAATGCTTT	TTGTTGGTTGCATGGTTGGG	(ATCC)13	115
HLJHL920	GGCCCTGATAGATCCAGAGGA	ACACTACCTGCCTGTTATGGTC	(ATCC)13	109
HLJHL921	CCCGGACCTGGAAAAGACAA	TGGACACTCTCCCTGTCTGT	(ATCC)13	117
HLJHL922	AAGGAGAGAGAGGGAAGGGT	ACCAAGTACACAAGCTTTCTGT	(ATCC)13	148
HLJHL923	GCCCTCTCACACTCTGACAC	TCACATGGGATACGAGCTGC	(ATCC)13	150
HLJHL924	CCGAGATGGAGAATTTATCTAGACGT	ACCTGACCCCGATATGTGGA	(ATCC)13	150
HLJHL925	ACCTGCTGCTGTAACAATCA	AGCCTGGTAATTTTACTTACGTACT	(ATCC)13	138
HLJHL926	TGTCCTTGTAAATTGCTGCTGT	TTTCATCTGCCGTCCTTGGG	(ATCC)13	126
HLJHL927	CCATCCACCCATCTATCCACC	AGGCTTCCAGCACTTTTCCG	(ATCC)13	145
HLJHL928	TGAGCCAGTGGAACAGTTGA	TCTTCATTCCTTGGTGCCTT	(ATCC)13	138
HLJHL929	CCCAACCCTAGATAAGCGGC	TGCGGCATGGTTGTCCTATT	(ATCC)13	112
HLJHL930	CCAGTGGAGATTCACACCCC	CCTGCTGCTGGAACACTGTA	(ATCC)13	125
HLJHL931	GTTTGGCGACACCTGGAAAC	ACTGTCCTCAGAGCCTCGAT	(ATCC)13	128
HLJHL932	ATCCACCCATCCATGCATCC	CCTCGAGCTGCATGGAAAGA	(ATCC)12	202
HLJHL933	ATCTGCCTACCAGCACCTCT	AGCTAAACACAAAAGGAAGGACA	(ATCC)12	108
HLJHL934	GCGAATCGGCCATGTCTGTA	CACCGGATAAGCGGACGAAG	(ATCC)12	119
HLJHL935	AGAGTAGATGGGAGGGGCAG	TGCAGTGGGTCTTAGTGCAG	(ATCC)12	117
HLJHL936	TCTGTCCTGTTATATTGCTGCA	TTGAAGAATGGATTGATGGATGC	(ATCC)12	139
HLJHL937	TGCTGATCCCATGAAGATAATGACA	AGGTGTTCGATTTGTCGGGG	(ATCC)12	136
HLJHL938	TGCTGATCCCATGAAGATAATGACA	AGGTGTTCGATTTGTCGGGG	(ATCC)12	146
HLJHL939	CATGCCAGCTGAGGGGTAC	GCCTCTAAAAGTCATTTCACGCA	(ATCC)12	146
HLJHL940	AAGAGCGGAATGGCCAACAT	CATCGCAGCACTGATTCAGC	(ATCC)12	142
HLJHL941	TGTGTTCACTAGATGGCGCA	GACCAGTCCACCACCATACT	(ATCC)12	127
HLJHL942	TAAATGTCACGACCCGACCC	AGGAGGTCCAAAATCACACCT	(ATCC)12	140
HLJHL943	GGACCACAGGGATACAGAGG	AATGAATAAGAAGGTAAAGGACTGAAG	(ATCC)12	141
HLJHL944	GGTCAGCTGTGTAGTGTGGA	TCAGACTGTACCAGAACACAGA	(ATCC)12	136
HLJHL945	TGATTCAGGTCTATGCATATCTATCT	GATGCTGTATGTTATGTGTCTTGT	(ATCC)12	150
HLJHL946	CAAAGTTCAATCTAACTATATATGCAGC	GTTGCAAAGGGAAACAGGATAC	(ATCC)12	150
HLJHL947	AGCCAGAGAGTTATGTAGATAGGAGA	TCCATCTGCCAATGTATGCA	(ATCC)12	150
HLJHL948	AGGGATGGGTGGATGGATGA	AGCCCCATCCATCCCTCTAA	(ATCC)12	144
HLJHL949	ACAGCATGACGTTCATTTTGT	GGGAAAGGGAAGTTTGGGGT	(ATCC)12	128
HLJHL950	GCCAACATGTTTCTCTCACGC	TGTGGCTCGTGAAAGGGAAG	(ATCC)12	145
HLJHL951	ATGCTGCGGCTGTTGTAGAT	TGGCAGGCTGAATGAAAGGA	(ATCC)12	149
HLJHL952	GAAGTTTGCTGGAGCTGCTG	TCACCAAAGTTGAACTTCAGCA	(ATCC)12	116
HLJHL953	GCCAGAGATGGATGCATGGA	AAACAGCCAAAACACCGGTT	(ATCC)12	139
HLJHL954	ACCAGTTTCCCACTTGGAGA	TGGGCTCTCTGGGCTAATCA	(ATCC)12	116
HLJHL955	TCCTTCACCTTCACTTACAGAGA	TCTCAGTTTGGGAGTAATAAAGTCC	(ATCC)12	148
HLJHL956	CGTTCCCCATATGGTCTCGT	CCCGGATAAGCGGACGAAG	(ATCC)12	142
HLJHL957	TGTGCACTCTGTCGAATGAC	CACGTATTGGGGAACGGTCA	(ATCC)12	142
HLJHL958	GGGAAAGGGAAGTTTGGGGT	AGCCTGAACCCGTTTACAGC	(ATCC)12	146
HLJHL959	ACATTCTGATTTCACAACGCAACA	CTCACCCCAGCAAGAAGGAA	(ATCC)12	145
HLJHL960	GCCAAGGAGAGCTGGGTAAG	GGGATGTTTGTGGTTCCCCT	(ATCC)12	146
HLJHL961	CACCACCACACTCCCAACTT	GCCCTCCGTGACAGAGAAAG	(ATCC)12	131
HLJHL962	TGGAAAAACAGAAAAATGGGTTCA	GTTTGGGGTCCCCTGCTG	(ATCC)12	112
HLJHL963	TCGACAATGAAAATATTCGTTCTACTGT	TGTGATTCGTATTGCTCTTCACA	(ATCC)12	150
HLJHL964	AGAGGAAACACAAAAGACACATTGT	AAACATAGCTGGCAGGGCTT	(ATCC)12	123
HLJHL965	TGGTGAGTGTATGAGTGAGTACT	CCGTAGAAGCGGCTCTCTG	(ATCC)12	142
HLJHL966	GGTCTACAGCCTCGTTCACA	TCGCACCAGTAATCCAATCCA	(ATCC)12	144
HLJHL967	TCACTCTCCATCCCTTCTTTGT	TGCGACTACCACACACTGAG	(ATCC)11	140
HLJHL968	TCCGCTGAAGGTTTCTCTGT	TGGCTTCCAAGTGGTGATGT	(ATCC)11	139
HLJHL969	CCGCAGCTGATCATCACTCA	GGATGCATCCTACCATCATTGT	(ATCC)11	123
HLJHL970	GCGTTCCTCAGAAGAAGCTT	GTTTGACAATGCAATAGACATTTCA	(ATCC)11	150
HLJHL971	GAGGCCAATCAAAACAGCTGT	TGTGGCTCTGGAAAGGGAAG	(ATCC)11	150
HLJHL972	AGGGGTTTCAAGGATCGGTT	ATAAGCTACGTGGCAGAGGC	(ATCC)11	147
HLJHL973	GGTGACCTGCCGTTCGTAA	GTTGCCCCAGTAGCCAATGA	(ATCC)11	144
HLJHL974	CAGGGGAGACAAGTTGTAGTGT	GGCCTGGAAGTCAGAAAGGA	(ATCC)11	140
HLJHL975	TGGTATGCTGACTCATGTAGC	GGCAAAATACAAGTCCTACAAGCA	(ATCC)11	135
HLJHL976	AGAGGTGGTGATGGTAGGCT	TGCAGACACTTTCACTCCGG	(ATCC)11	146
HLJHL977	TGTGGATTGAGTGTTGATGCT	CCCCGGATAAGCGGACAAA	(ATCC)11	147
HLJHL978	CGACACCGGATAAGTGGACG	GGAAGGTGAGGTGAGTGCAA	(ATCC)11	144
HLJHL979	GCCCAAGGAAATCAGATGGC	CATGTTGCCGTTCCGTCATG	(ATCC)11	109
HLJHL980	AACCGGATAAGCGGACGAAG	CCCAGGGATCTCCTTGCCTA	(ATCC)11	109
HLJHL981	AACCCGACACCAGATAAGCG	TGCGTTTGACAGCTGTAGGT	(ATCC)11	107
HLJHL982	AAGGAAAGTTTGGGGTCCCC	TGAATCATTGTTACAGAACTAGGATAGA	(ATCC)11	126
HLJHL983	ACGTCCTTGCTCTATCTACCT	CGGGAAGGAAGATGCCTAGT	(ATCC)11	143
HLJHL984	TCAGCTAACAAGCATACCACCT	TTGTTCTCAGAGCACCTCCC	(ATCC)11	131
HLJHL985	CGCACCTTCATATTTGCTCGA	GACCTGACCCCGAATAAGCG	(ATCC)11	129
HLJHL986	CCCAGTGTGAAGTTTGGGGT	TGACTGTGGATTTGACGGCA	(ATCC)11	148
HLJHL987	TGTACACCACTGTGATTGGTCA	GACACCGGATAAGCGGATGA	(ATCC)11	140
HLJHL988	CACCGGATAAGCGGACGAAG	TGAGTTGGTTTAGGGCTCCG	(ATCC)11	103
HLJHL989	ACCCAATAAGAGCCTGCACC	GGAACAGAGGAGGATGGGGA	(ATCC)11	130
HLJHL990	GGCGTAAATGCAACAGCACT	AGCCCAAGTCCACAAAGTGT	(ATCC)11	150
HLJHL991	TGAGCCAGATGAATTGGGGC	CCAAAGCCAGTTTACGCCAC	(ATCC)11	134
HLJHL992	GACTCGTCAATGAGCGTGGA	TGGCTTTACTAAATCGCCATTCA	(ATCC)11	141
HLJHL993	TTAGGAGCCTGTCAGGACCT	TCTGGAGGTCATTTGGTAGTTT	(ATCC)11	149
HLJHL994	TCTGAAGGTACGCATCCAGC	TCCCGGGATCTGATTCACCA	(ATCC)11	142
HLJHL995	AACTCTACGTTGCGCACAGA	CGACCCTGGATAAGCGGAAA	(ATCC)11	139
HLJHL996	ATCGTGACTTGGAGCTCAGC	CACCGGATAAGCGGACGAAG	(ATCC)11	131
HLJHL997	AAAGGAAGTTTGGGGTCCCC	TCAGTTCAGCGACTAAAGGGA	(ATCC)11	130
HLJHL998	GGACACGAATCTCCGTCTCC	CGGGAGCGAAAGAGGAAGTC	(ATCC)11	136
HLJHL999	TGCTGTGACACTGACCTAGA	CCTGTCACTGCTCTGGGAC	(ATCC)11	150
HLJHL1000	GGGATGATCAGAAATGTGTGGG	CATGCTCACTGGAAGGCAGT	(ATCC)11	125
HLJHL1001	GCTCTGTCGGGTCTGTGTTT	TGTCTAAGCTACTGGAGGCA	(ATCC)11	148
HLJHL1002	CTTGAGTATGCCATGCGTGC	ACCTTGAATATCCCCTTGGGG	(ATCC)11	145
HLJHL1003	TTTGCCAAGGATCTCTGGGT	TGGGTGGAGGGGTATAGACC	(ATCC)11	104
HLJHL1004	TTGTGTGTGCAGCAGGGTAA	CCAGAAGGAGCTAGATGACAGG	(ATCC)11	120
HLJHL1005	TAAATCCCATTGCAACGCCC	TACTGCTGCTGTGACATGCA	(ATCC)11	143
HLJHL1006	TCCTCTTGTCTGTAGTCAAACTGT	ATTTTGCTGCTGTCACACCG	(ATCC)11	107
HLJHL1007	TGGCCACGGATCACAAAAGA	TAGTTTCTGCGCCACCTTGT	(ATCC)11	144
HLJHL1008	CTGCTGCAAAGGATTTTCCCA	ACCACAAATACCCATCTGCTT	(ATCC)11	141
HLJHL1009	GCTTCCATGCATGCCTTTCA	AAGGGATGGCTGGATGGAGA	(ATCC)11	134
HLJHL1010	CAGGCCCCTGAGCTTTCAG	AGGTACTGATGGCAGGTCCT	(ATCC)10	108
HLJHL1011	GGGTAGTACATGGTATGGTTGCT	AAGGAAAGTTTGGGGTCCCC	(ATCC)10	111
HLJHL1012	CACCGGATAAGCGGACGAAG	GCAACAGCTGACAACGTGTA	(ATCC)10	138
HLJHL1013	CCTCAGGTACATCTGTTATCAGGT	CACATGACCAGGACCTGTACA	(ATCC)10	143
HLJHL1014	TGTGGCTCAGGAAAGGGAAG	TGTTCGCAATGTACCACACT	(ATCC)10	129
HLJHL1015	AAATGCACCTTCCAACACGC	GCATCACTCCAGGTTTTGTGC	(ATCC)10	147
HLJHL1016	CGCAGCTATTATGTTGAAGATAATGA	GCACAATTTCTGTTTCCATATTTCA	(ATCC)10	147
HLJHL1017	GTTACACGTGGTCCCTCACA	TGAACACACGTTACAAGGCA	(ATCC)10	150
HLJHL1018	GTGTGTTTCACAGGCTCCCT	TGCCTCTTGTGCAATGCATG	(ATCC)10	139
HLJHL1019	TCCAGCACGTCTTCTTTGCA	TCTCCCTTCCTTCTGTTCCA	(ATCC)10	147
HLJHL1020	ACCTCTGCAGACTAAGAGTGT	GACCCCAGATAAGCGGATGG	(ATCC)10	241
HLJHL1021	AGTATGCACTGCCTCTGCTG	GGAGCTGCTCTGGATGTTCA	(ATCC)10	138
HLJHL1022	GCGTCATCCAACCATCATCC	GGGTGGATGGGTCATGGTTT	(ATCC)10	150
HLJHL1023	CCGAATAGGGTAAGCGGTTACA	TCTGTTCCCATTCCCAGATTGT	(ATCC)10	119
HLJHL1024	CTCAGCCACCTCTGAAGAGC	TCTGCACTGGTAAGGGTCCT	(ATCC)10	124
HLJHL1025	GCACGCTCACTTGATCACTG	TGGGTGAGGAAAGAGAGACCT	(ATCC)10	123
HLJHL1026	GTTCATCTCCCTCGCTCACC	CTACTGCGCTTTGCCTCAAC	(ATCC)10	150
HLJHL1027	GTTCACTGGTTGGTTGAAGCA	CCTCTGGGGATAAAGAAAGAAACT	(ATCC)10	112
HLJHL1028	TCGGGAAAGGGAAGTTTGGG	TGCCAACTGCTCCATAACGT	(ATCC)10	136
HLJHL1029	GCTAGCCGCACAGATGGATA	TCTGAGGACTCCAGGTGCTA	(ATCC)10	141
HLJHL1030	TAGAGGCTTGCACTGCACTG	GCAACTGTAACTGAGAGGGGT	(ATCC)10	135
HLJHL1031	TGTACTAGCTGAGCCACTCCT	TACAGCCTTGTGTGACTGCA	(ATCC)10	142
HLJHL1032	TGTACATGCTACCAGGAGCTG	CCACCCCACTACATTCCACC	(ATCC)10	102
HLJHL1033	GAAACGTGCTGAGGAGGGTT	TACCCTCCTTTCCTGCCTCA	(ATCC)10	102
HLJHL1034	AAAATGATCCCTGCCCCGTT	AGGGAACGTACACACAACGG	(ATCC)10	125
HLJHL1035	CACAACCCAGGCCCAGATAA	GGTGGGCGGTATGGAAATGA	(ATCC)10	142
HLJHL1036	ACACCTGCTAACCTTCCACT	GTCCTCTGGGATAGGCTCCA	(ATCC)10	143
HLJHL1037	TGCAAGCAAAAGACATGAGTGT	ACTGTGAGATTCTAGCTGTGAAT	(ATCC)10	123
HLJHL1038	ACAAAGTGGACATTTGTGCCA	TGTGAAGCGCTTGTGTGATG	(ATCC)10	117
HLJHL1039	GAACAGGTTCTGTATGCAGGA	ACTGCACTGACCACATCTGT	(ATCC)10	149
HLJHL1040	TGGGTTGCCGGGTGTTTAAT	ACGGGAAGACAACACAAGGT	(ATCC)10	141
HLJHL1041	TTCACTGGTCAGTCAGCCAC	TGAAAGTTGTCGGACATTTCTTGA	(ATCC)10	243
HLJHL1042	CACCAACATTTCACCCCAGC	CAGCCCCAATAACCCACCAT	(ATCC)10	112
HLJHL1043	ACTCTTCCCAGGCAGACAGT	CCCTCAACCCGTTCTTCACA	(ATCC)10	136
HLJHL1044	TGTTGTCTGTATTTAATGCTGGTCT	GGACACCTTAATTTCCTTCGGG	(ATCC)10	132
HLJHL1045	TGGGACCTTGAAATTTCCCCT	TTAGCCTCGCCTCGTTGATG	(ATCC)10	106
HLJHL1046	CGAGGCAGGGATACAAAGGG	AAAGAGCGAGAGGATGTGGC	(ATCC)10	104
HLJHL1047	AGGACTGAGACACATTATGACACA	TCTGCTTTGCTCTCTCAGATCA	(ATCC)10	148
HLJHL1048	GAACAGCAGTCTCCTGGGTG	CCGTTCCTGGTAAAGCCTCA	(ATCC)10	106
HLJHL1049	GCATGGAATAAGCGGCAACA	CACAGGCAGATGGAGAGAGC	(ATCC)10	123
HLJHL1050	TTCGCTATAGGCTGCCAAGG	CAGGAGGATGGAGGGATGGA	(ATCC)10	146
HLJHL1051	TGCCGTGGCTAACAACATGA	TTATGTTTCCTCCAGGGCCC	(ATCC)10	102
HLJHL1052	ATGGGGCAGTCAGCTAAACG	TTGTAGTGTCTGAGAGCCGC	(ATCC)10	126
HLJHL1053	ACAACGTAAGAAGTAGCTCTGC	ATGTGAACGCACCAGTGAAC	(ATC)9	116
HLJHL1054	GAGGCCGTCAAGAGTAGCAG	TCGTCATCTGCATCCTCCCT	(ATC)9	110
HLJHL1055	ACCGGTCTCCAAATTTCCCC	TGCACGTGTGTCTGTGTGAT	(ATC)9	147
HLJHL1056	GCAATTGCCAGTCCCTGTTG	CAGGTGTCTGGAAGTTCTACCA	(ATC)9	137
HLJHL1057	GAGGTCAGGAGTGCACAGTT	GCTTGGCTTGAACATCACTCA	(ATC)9	131
HLJHL1058	AGCTGCATTGTACTGTTGTTTGT	TTTCGGTTAGCTACGGTGGC	(ATC)9	115
HLJHL1059	ACGGTTCACAGGATTCTACAGAC	TTACATCCCCTCCCCACACA	(ATC)9	133
HLJHL1060	ACTGAGCTAATTCTGGTCAACCA	ACAGCAGCAACAGCCTAAGA	(ATC)9	146
HLJHL1061	GCCTGAGAAGAATGTGGCCT	TACAGGAATGTGGGTTGCCC	(ATC)9	129
HLJHL1062	GCAAGGCGAGTGTTCCCTTA	CAGAGCTGCAGACCACAAGA	(ATC)9	117
HLJHL1063	TGCGCTGAGATTTCACTTGC	CCACTCTGACCTGCATGCAT	(ATC)9	136
HLJHL1064	AGCCCGGGAAAACCAATAGG	TGTGATCCTTTCAATTGTCTGCAC	(ATC)9	146
HLJHL1065	AGCAACAACCTTTAAAAGCTGCA	GCAGCCTTTATCTTGGACTGC	(ATC)9	139
HLJHL1066	TGTCCCTCAGGTCAGACGAT	GGGACCTCCGACACTGTTAT	(ATC)9	145
HLJHL1067	CTCTGGTTGCTCTCCTCTGC	ACATCCCTCTTTATCTGCATTAACT	(ATC)9	124
HLJHL1068	TCTTGCTTTCGCAGGACTGC	GAAAGGGAGAGACCAGTGGG	(ATC)9	141
HLJHL1069	TCACAGCTTCAAACAACTTCAGT	TCTCTGAGCAGCACCTGAGA	(ATC)9	110
HLJHL1070	GGTGAGACTCTGAGCTGACG	TGTTCAGGAGCGGGTCTCTA	(ATC)9	136
HLJHL1071	AGAGAGCAGGACTGGTACGT	CGATTTTCGGCGAATGTTTGC	(ATC)9	148
HLJHL1072	GGGTCTCTGCAGCACTTTCT	GGTGTTGTGATCAAGACGGC	(ATC)9	132
HLJHL1073	ATGCTCACACTCCGACGATC	CTTCCCTAAACCAGCCCACC	(ATC)9	189
HLJHL1074	CTTGCTGTGCACTTGTGTCC	GAGCCTTTTAGGAGAGCCCA	(ATC)9	125
HLJHL1075	AGACACTGATAAACTTGCTGGA	ACCATACTGAAGTTAGCATGCA	(ATC)9	140
HLJHL1076	ACTGTGCAGCCAATACCTTGT	TGTGGTTCTTGCAGCCATCA	(ATC)9	142
HLJHL1077	TCTCTCCTGGTGAAGAATGATGA	TGGAGGGGCACAAACAACTT	(ATC)9	145
HLJHL1078	ACAGTCGCTTGCACAGTAGA	ACTACTGTCAATCTGCCGTCA	(ATC)9	138
HLJHL1079	ACTGACCATCCATCACCCCA	TCACTGCTTCACATCAGCAA	(ATC)9	148
HLJHL1080	CCGAGGAGTCAGTTAGCGTG	CAGAGCGAACGACAAAGTGC	(ATC)9	104
HLJHL1081	AGACCCAACAATTTCCCCCA	TGTCACATGACCAGTTGGCA	(ATC)9	106
HLJHL1082	ATGTGGTTTGTGGTGATGCG	GTGACCAGGCATCTCTTCCA	(ATC)9	114
HLJHL1083	TGCAACAGTCAGTGCAGGTT	CCCTCTCTGCTCTGCAATCC	(ATC)9	117
HLJHL1084	CAGAGCTGGCAGGACGTATT	TGTGAACGTGAGAGAAGGCA	(ATC)9	108
HLJHL1085	TACCCAAAGAGGAACGGCTG	GCAAGGCCAAGCACTTCAAC	(ATC)9	140
HLJHL1086	CCAACTTGCTTGGTGAATGCT	TTGTCACTCTGTGCCTCAGC	(ATC)9	103
HLJHL1087	ATACAAACAGTAACCTGAGCAGG	TGCACACATGGCAGAAGTCA	(ATC)9	147
HLJHL1088	ATACAAACAGTAACCTGAGCAGG	TGCACACATGGCAGAAGTCA	(ATC)9	150
HLJHL1089	TTGCAAGTTGCTGCTTGGTC	AAGATGGCAAAGTGCTTCCC	(ATC)9	150
HLJHL1090	TCCCTCGTCTGGTGAGAGAG	GGTTGTGTTCCATTTCAGTGCA	(ATC)9	133
HLJHL1091	TGCCTTCGTCATCATAGTAACCA	CGACAGGAGGAGATCTAATGGC	(ATC)9	135
HLJHL1092	ACCAAAACCAACAACCAAGGC	AACCCACTTAGTAAGACAACTCA	(ATC)9	149
HLJHL1093	TGAACCTCAACTTGCTGTCAC	AGGTCTAAAGCTCCACAGGGA	(ATC)9	137
HLJHL1094	GACCACCATTCAGACAGGCA	CAGCACCACTCACTTCAGCT	(ATC)9	103
HLJHL1095	GGCTGCAAAGGAAACATGTCT	TGCTGCTCATGATGCTGATGA	(ATC)9	130
HLJHL1096	GAATGGACCTTGAGTCTGGCA	GACGGCGTTAACCCAACAAC	(ATC)9	145
HLJHL1097	AGACTGATGTAGGTTACACCGC	AGGCTACATGAAAGAGAGAAACCA	(ATC)9	127
HLJHL1098	AGGACATGTTGTGGTGTGCA	TCCCTATCGTCAACAACAAACT	(ATC)9	140
HLJHL1099	ACTATCCTAGTGCCCTTCTAGT	CGGACACCTGCCATTCTACA	(ATC)9	119
HLJHL1100	CCATCATCTCCCAGGATCGC	TCAGCTGCTGCAGGAAGTAC	(ATC)9	146
HLJHL1101	AGTCAGCCAAACCTGCATCA	GCACTGGCTCTGAGATCCTC	(ATC)9	111
HLJHL1102	ATCCCGCTTGCCGTTATCAA	TCTGGACTTTGGAGCTCGAA	(ATC)9	149
HLJHL1103	ATGCGGTTTCAGCTAGAAGC	AAAACATGTTTCATGCTTCTTGCA	(ATC)9	149
HLJHL1104	CACTGGAACTCGTCTCTCCG	ACGGACTGAGCAGAGAAAGC	(ATC)9	126
HLJHL1105	TGACAAAGTCACCAGCAGACA	TCCACTTAACGACACCACTGA	(ATC)9	105
HLJHL1106	CCTGTTTGCTGATGTGCTCG	AGCTGTGCCGAATCTAGAGC	(ATC)9	104
HLJHL1107	GCTACAGGAGCCTCTGTTCC	TGGGTTCGGCTGTTTACCTG	(ATC)9	132
HLJHL1108	ACTTTCCACATCTTCGTCCGA	CTTCCCCCTCCTCTTCCTCA	(ATC)9	120
HLJHL1109	TCCCAGGGATGGACTGATGT	TTACACCAACCGGACCACAG	(ATC)9	131
HLJHL1110	TTGGGGACTCTGCAGTGAAC	TGATCCAAAGCGAAGAACTGT	(ATC)9	124
HLJHL1111	GAGGCCGTCAAGAGTAGCAG	TCGTCATCTGCATCCTCCCT	(ATC)9	118
HLJHL1112	CACACTCTGCCTCACCCTTC	CTCTCAGGGAGCTGCAGAGA	(ATC)9	147
HLJHL1113	GTGGGATCAGTTCATGCCGA	GGAAGGGAAGTTTGGGGTCC	(ATC)9	100
HLJHL1114	TCAACGAAAGCAAACGCCAC	GTACAGTCTGTAGAAAGGCTCAT	(ATC)9	126
HLJHL1115	CAGAAAGAGGCCGTTTGAACC	ACAATGAGACATACAGGACCTG	(ATC)9	150
HLJHL1116	AGCTTTTCACATGTGATCTCTGT	AGACACACAATCGCCACAGT	(ATC)9	100
HLJHL1117	CCAACGATTGTACCTGTGTTTGT	GCCTTCAACGCTCTCATCCA	(ATC)9	149
HLJHL1118	GTGCGCGTCATACCAACAC	CTTGCCTGTGACTCTGCTGA	(ATC)9	149
HLJHL1119	CATCGTGTGCTCCTCTCACA	AGGGAAAGCACTAGCAGCTG	(ATC)9	145
HLJHL1120	GCTTCTGCAGGACTCCGATG	CCTCATCATGTCCGTGTCCA	(ATC)9	146
HLJHL1121	CTCAACTACTGAGGCGTCCG	GCTGGTGTGGATTTCTTGCG	(ATC)9	147
HLJHL1122	GGGTTTTTCCAGGGTTTGCC	TCTCTCTCTTTATGACATTTGTTGTGT	(ATC)9	138
HLJHL1123	GCACATTCCTGCACTGAACA	TGAACCCCATCTGACATCCA	(ATC)9	148
HLJHL1124	ACACCGTCATGTACACCGAG	AACACGAACCCTACAGCGAG	(ATC)9	148
HLJHL1125	ACAGCTGTGAATGTGGTGGG	CTGAGGTCACCGTGTTCTGG	(ATC)9	100
HLJHL1126	GCGGCGAGTGTTTCATCATC	CCCTCCCTCTCCCCCATTAA	(ATC)9	113
HLJHL1127	AGAAATGGGTCAAGTGGCGA	GTCACATGCACCAAACCTCA	(ATC)9	127
HLJHL1128	TCTCCGCCTTAAAGTGCTGA	CTACCTGCGCTCTGAAGAGG	(ATC)9	108
HLJHL1129	GACTGGAGAGGACAAGGACC	GCAGCTGGAGTTTCTCAGACT	(ATC)9	118
HLJHL1130	GGTTAGCCACAGAGTAGTGTCT	ATTCTCCCAGCCCTCCTCTC	(ATC)9	150
HLJHL1131	ACTTCCTCTGGGTTGGCATG	ATGCACAGCTGCTGTTTGTG	(ATC)9	148
HLJHL1132	AGCATCCCATAGCTCTATGCG	GCACTTTGGGATTGATCTGTCA	(ATC)9	120
HLJHL1133	ACAGTTTAACGTGCTCCTTTCA	TGTGCCACATCGATGAAGACA	(ATC)9	138
HLJHL1134	ACAGGTGGTGTTGACATGCA	TGGCCTGCACATTTGTTGAG	(ATC)9	135
HLJHL1135	GAGTTCCCCTCCCTCTCAGT	TGGGTTGCATTCCGGCTG	(ATC)9	120
HLJHL1136	ACCGGAGATACGTTTTGGCT	AGATGAAGCCCTTGCACAGT	(ATC)9	131
HLJHL1137	ACGTTGCATGTCATAGCCCT	AGATTTAAGGTGTTGCTTTTGGC	(ATC)9	147
HLJHL1138	ACGTGGGTCACATCAATCCT	TCCCTTTCCATGAAGCAGCT	(ATC)9	120
HLJHL1139	AGACTCTGTCCACTGTGCTA	ACACAAAGACTCGGGCTCAG	(ATC)9	142
HLJHL1140	AGTTAGCCTACTTTACAGATTCAGA	ACCAAGCCAAAACCATAAAGCT	(ATC)9	121
HLJHL1141	GCGGGCTCTGCAATTCTAGT	AGGGCTCTATGGGGAGGATG	(ATC)9	139
HLJHL1142	TGAATGGACCTTGAGTCTGTCA	TCATCGATATGAGGCAATGATGC	(ATC)9	138
HLJHL1143	CCACACGAGAGCTTTCTCCA	ACAATGAGACTCCAAATGACCT	(ATC)9	106
HLJHL1144	CTGCTGAGCTTTGGGATGGA	TGTCATAATGCAACTCAATGGCA	(ATC)8	131
HLJHL1145	CTTCCAGAGACTCGTGCAGT	GACAGCGGGGACACCTATTG	(ATC)8	115
HLJHL1146	GCGGACAATCTGGAGCTACT	TGCACTCGTCATGTATGCCT	(ATC)8	249
HLJHL1147	TTCACAGCCACCAGGTCATC	AGCATCACAAGATTCTCCGAGA	(ATC)8	148
HLJHL1148	TGAATCACCTTCTTTCAGCCTGT	CTCAAAGCTTTGGCAGGAGC	(ATC)8	136
HLJHL1149	AGCCAAATGTGCTGTTCCAC	TGAGAGTGCTGAGCTGATGC	(ATC)8	142
HLJHL1150	GAGGCGCTCCATTGGATGTA	TCAGAGAAGGCGGAGTCAGA	(ATC)8	146
HLJHL1151	GAGGCGCTCCATTGGATGTA	TCAGAGAAGGCGGAGTCAGA	(ATC)8	122
HLJHL1152	CAGTTGTCAGAGAGGAATCTATTGA	CGCTAACTTTGAAGTGAGACGT	(ATC)8	122
HLJHL1153	GGTGGTTTGCTGCTCATGAC	ATGACTTGTGCCCCAGTGAG	(ATC)8	150
HLJHL1154	CAGGCATCAGCAGTCCTTGA	GTCCTCAGTCTGCCATTCCG	(ATC)8	150
HLJHL1155	GACTGGGTTTGGAGGGAGAC	CACACACACACACACACACA	(ATC)8	102
HLJHL1156	ACCAAAGTCGGTGCATAATCA	CCTCCTTGTTCCAAAGGGCT	(ATC)8	146
HLJHL1157	TGCTACTGACAGACAAGGCA	TGTCTGCTAGATGCTTCGCA	(ATC)8	247
HLJHL1158	TCTTCACTGCTGATATCATCACC	GGTGGAAAACCGCTGTCTTT	(ATC)8	101
HLJHL1159	ACGCAGAAGGTCCAAGGTTT	TGGGGCATTTTTCCACCTTT	(ATC)8	113
HLJHL1160	AAGCAGTGATTCAGCGGAGG	GCAGTTGCATAAATCGCCCG	(ATC)8	112
HLJHL1161	CATACGTGTTGGTTGCCGTC	GGGGCCTTGTTTTCATTGCT	(ATC)8	130
HLJHL1162	CTCCGTGGAAGAGGAACCTC	TGAATGGACCTTGAGTCTGGA	(ATC)8	141
HLJHL1163	GGCCATGCACATCGTAAACC	CCAGCCCGAGTACAAAGGTT	(ATC)8	141
HLJHL1164	TTAACCACCACCTCCCCTGA	CGCATCCTGCAAACAAAGACA	(ATC)8	120
HLJHL1165	TTAGTGTGCCTGCTGTGGTG	CTCTTGGCTTCCTTCGCAGT	(ATC)8	150
HLJHL1166	TTAGTGTGCCTGCTGTGGTG	CTCTTGGCTTCCTTCGCAGT	(ATC)8	101
HLJHL1167	AAGATGAGGCAGTCCGCTTT	AACGTTCACAACTGGCTTGC	(ATC)8	101
HLJHL1168	TATTGGGTTGCATTCCGGCT	TGACTGCTTACATTTCCAGTACA	(ATC)8	105
HLJHL1169	CAGTCTTACTCAGTCACTTCCCA	CAGTTTAGTCGGTCTCTACGAGT	(ATC)8	149
HLJHL1170	GGATGTGGCCTAATGGTGGT	GACACCATGACAATGCTGCC	(ATC)8	143
HLJHL1171	TGTACCCATATTTGCTTGCTTTT	GCAAATGCTACCAAACCTGCA	(ATC)8	142
HLJHL1172	GGTTGGGAACTGCTGGCTTA	TTCTCCACAGTCCACACAGC	(ATC)8	117
HLJHL1173	CCTCACAGGTGTGCATGAGT	TCGGCTCCTTTTCTGTAATGGA	(ATC)8	141
HLJHL1174	TAACACTCAGTGTCCCACAC	TGGCCTACTACTGAGTTTGCT	(ATC)8	104
HLJHL1175	ACACAATTAAACACAGCCTAAATGA	GCATGCAAAGTCAGAAAGCA	(ATC)8	116
HLJHL1176	CCAATATGCTACAGTGATGAAAACTGA	TGCTGTGTTATGTGATGGGCA	(ATC)8	150
HLJHL1177	GTCCATTAAGGGTGGGTGGG	TCAAACATTTCACATTCAGTCCCT	(ATC)8	148
HLJHL1178	GGAGACGGACAGTAGCGATG	GACTGCTGTCACTGAGTCCC	(ATC)8	144
HLJHL1179	TTCTTGGGGTGACACGAAGG	ACAAAACAAGACACCTGAGCT	(ATC)8	109
HLJHL1180	ACACAGACTGGTAGGAGCCA	AGAGAAGACATGAAACAACCCCA	(ATC)8	147
HLJHL1181	GCGAGAAGGGAATTACGGGT	CATGCTCGCTGGCTAAAAGC	(ATC)8	149
HLJHL1182	AAAGCCGCAATACAGGTTGA	GGGATCGGCAGAGACCTTTT	(ATC)8	134
HLJHL1183	TCTCAAAGACCTACAGGCTACA	AACAGCCTTGTACTGCAGTT	(ATC)8	124
HLJHL1184	ACGCCTGGGGAGCTTTTAAA	TCATGTAAAGCTGGGTAGGCA	(ATC)8	150
HLJHL1185	TTCTGCATGGTAGTGTCGCA	CAAATCCGGCTCCTTGCAAA	(ATC)8	136
HLJHL1186	GGGGTTCTCCATTTTATGTGTCC	TTGACGGTTTCACTCAGGGG	(ATC)8	105
HLJHL1187	GATGAGAGGATCCCTGCAGC	CACACACACACACACAGCTG	(ATC)8	147
HLJHL1188	CTAAAAGCAGGCGGGAATGC	TCCCTCAGCCTCTAGACACC	(ATC)8	149
HLJHL1189	TGCACTCGTCATGTATGCCT	GCGGACAATCTGGAGCTACT	(ATC)8	146
HLJHL1190	GCGGAATATTGGTGCTGATGT	ACACTTAAGTCTTCGTCATCAACA	(ATC)8	145
HLJHL1191	ATGCTGCATTTGGGTCCAGT	TGAAGCTACCTACAATAGCCCC	(ATC)8	106
HLJHL1192	CGATGCCTCCATGACTGTGA	TGGTGGCCACTTCAGAGAAG	(ATC)8	100
HLJHL1193	TGTAGGAGCTTGCATGGCAA	CTAAGTGGCAGCCATCCTCC	(ATC)8	141
HLJHL1194	TGTAGGAGCTTGCATGGCAA	CTAAGTGGCAGCCATCCTCC	(ATC)8	130
HLJHL1195	TACTGCAACAACGGTGAGCT	TATGGGTCGGTTTGTGCACA	(ATC)8	130
HLJHL1196	GCAGACATTGTACATGTTGCTGA	TGTTTTGTGCAGAGTGGGGA	(ATC)8	134
HLJHL1197	TCAATGCTCTCTGCTGCTTT	TGAGAGACTGTTTGACTGCAT	(ATC)8	109
HLJHL1198	GCTACAGTGGCAAATTGTGGG	GCCTGTTCAGTACCAACGGA	(ATC)8	112
HLJHL1199	ACAGCTCCCCTGAAAACTGG	CAAGGGACGTGCAGCCATAA	(ATC)8	138
HLJHL1200	ACACAAGCACAACCACTGGA	TGGTACAGTACGTCCGGGAA	(ATC)8	123
HLJHL1201	CACATTCTGCCCTCAACCCA	TCCACATCAGCGGCATAGAC	(ATC)8	136
HLJHL1202	GGCACTGTCAGAGCGGTATT	TCCATGCACAACGTCCACTT	(ATC)8	102
HLJHL1203	TCCCCTACCATTTATTCCAACCA	CGTAGCGCCCCTTTAAGAGA	(ATC)8	131
HLJHL1204	CATGATCGTCTGAGTAGCGGT	GAGCGACAAGACTTCACCGA	(ATC)8	145
HLJHL1205	GAGGGAGGGTTTAGTGGCAC	CCGGTGTGTGATTCTCCACA	(ATC)8	143
HLJHL1206	GGATGTGAGGCGCAACAATC	TGTTGCTCAGTGTACGCTGA	(ATC)8	106
HLJHL1207	AGTCGTCTGAGGAGGAGGAC	GGATCCACTGCAGGAGGTTC	(ATC)8	110
HLJHL1208	TGGCAGCCATGATGATGAAGA	ACTGTGGTTTGACATGCCCA	(ATC)8	130
HLJHL1209	TGGCATGACATACGTATGCA	TTAAGATCCAAAGCACAACAAGAA	(ATC)8	104
HLJHL1210	GGCGTGGTGGTTTTGGTTTT	CTTGGAGCCCTGAGATCCAC	(ATC)8	149
HLJHL1211	GGCGTGGTGGTTTTGGTTTT	CTTGGAGCCCTGAGATCCAC	(ATC)8	125
HLJHL1212	GCAACAAGCAACCAACAGAGA	TCCCATTGATCCTCTCCTACTCA	(ATC)8	125
HLJHL1213	TGGAGGGAAGGAGCATGAAA	TTCCACCGCTGCATATCTCC	(ATC)8	130
HLJHL1214	GGAAACTGCAGAGCGACTCA	TGCAACGTCTGAATGCCAAC	(ATC)8	106
HLJHL1215	TCGGCATACACTGTATACGGT	TCACCAGACCATCAACACAC	(ATC)8	145
HLJHL1216	TCGGTGGATGAAGGTTTGCT	AATCCCTCTCTTGGCCAAGC	(ATC)8	145
HLJHL1217	CACATCGGCGGCATAGAGAT	GCCGGGAGAGGAGGTAGTAA	(ATC)8	141
HLJHL1218	AGGACCCAATCAAGAACGAGA	AGAAAGACGGCAATTCCCTGA	(ATC)8	141
HLJHL1219	TGACGTCCTCAAATGTCTGCA	AGAGCTGCAAAGATTAATCCATTAGT	(ATC)8	122
HLJHL1220	AGCCGAGCAAGAAAGAGAAA	TTCTCCCATCCTTCCCTCCC	(ATC)8	149
HLJHL1221	ATGGGCTTCAGCTCTTGGAG	GAGCCAACCACTGTGTCAGA	(ATC)8	102
HLJHL1222	AACACAGACTGTTTGGGCCA	TCAACATCCTCTCGAACCGC	(ATC)8	111
HLJHL1223	CACTTTGTGAGGTCAGGGCT	GGCAGTGTGACCCTGATCTG	(ATC)8	112
HLJHL1224	ATGGACCGATAAGCAGGCTG	GACGCGATCGGTATGTTCGA	(ATC)8	127
HLJHL1225	AGGTGGCGACAGGAATTGTT	TTATCCTTCACCCGGCACAC	(ATC)8	135
HLJHL1226	TCTGGTAGATCAATGATGCTGCA	TCTGCCTTTCCATGTTGTTCT	(ATC)8	121
HLJHL1227	CGGGGCTTCAGACAGCAG	TGTGATCAAACCGACTAACCGT	(ATC)8	145
HLJHL1228	TGGAACGACTGGATGAGCTG	GGTGACGTTCCTGCACAGAA	(ATC)8	100
HLJHL1229	CAATTTCCACCTTGCGCACA	TGTCACATGCACCAAACCTTG	(ATC)8	104
HLJHL1230	TCTGTTCTCGATGCCCAACC	GCAGAAACCCTGAGCTCCTT	(ATC)8	138
HLJHL1231	TTGGGCCAGGAGGATTTGAC	CTGCGATGTCAGGTACTCCC	(ATC)8	100
HLJHL1232	TTGGGCCAGGAGGATTTGAC	CTGCGATGTCAGGTACTCCC	(ATC)8	140
HLJHL1233	GACCAGAGGAGAGACGAGGA	GTGGCCCTAATCCTCTTCGG	(ATC)8	140
HLJHL1234	CTGAAAATGGCAACCCCCAC	GGGCTGTGGAACCCTATTGT	(ATC)8	142
HLJHL1235	CAGAGACTGAGATGGATGGATCC	ATGCTTCATGGCTGAGCTGA	(ATC)8	126
HLJHL1236	GACGCGATCGGTATGTTCGA	ATGGACCGATAAGCAGGCTG	(ATC)8	133
HLJHL1237	CTGCGATGTCAGGTACTCCC	TTGGGCCAGGAGGATTTGAC	(ATC)8	135
HLJHL1238	GTGGTTGTCCCTGTTGGTCA	ACAGCATCCACCTCTGCTTC	(ATC)8	140
HLJHL1239	AGACGTGTGTGACTCGAACA	ACAAATTGTCCACATCAGCGG	(ATC)8	150
HLJHL1240	ACTGTCAGGAATCAAGAAGTTGC	ACTCATGCCAACTTGCCACT	(ATC)8	149
HLJHL1241	ACAAATGTCAGGTGATATGATGAGG	GCTACGGTGACAAATTGTGGG	(ATC)8	102
HLJHL1242	CAGCTTTACTCCTCTCACTGGG	AGCTGGTTGTCTATGATGTGGA	(ATC)8	120
HLJHL1243	GTGGCAGGTGCAGTTTTGAG	ACATGGACGAGTGGTTGCTT	(ATC)8	119
HLJHL1244	CGTGCTGATGTAGAGCTGGA	TCCTCTACATCAGCACAGCC	(ATC)8	118
HLJHL1245	ATAGCGTCACTCTGCGGATG	CCCAGGCTTTTCGCATTAGC	(ATC)8	140
HLJHL1246	TGGGCAATAGTCATCGTCACT	CACCAACAGGAACACAGAGGT	(ATC)8	132
HLJHL1247	GCTCTGAGGAAACGAGGGTC	TGGAGCTAGGGATTCCTGCA	(ATC)8	136
HLJHL1248	AGAACTGTCCGTTTCCACTGT	GGCATCAGAATAAAGTGTACCACA	(ATC)8	120
HLJHL1249	CTGACAAACGTTTTAAGCATGTTT	TGACAAGACACCTGACTAATTTCA	(ATC)7	139
HLJHL1250	TCAGCTAAATGTGGTGGTGATGA	TTCCCAGAAAAGCAGCAAGT	(ATC)7	150
HLJHL1251	GGAGGAGTTCAGCAGCAAGT	ACATCTATCTTCTTGGGTCTGATGA	(ATC)7	111
HLJHL1252	TGCCCTGCCCTGTTTCTTAG	TGTTTAGCATTTTACAGAACGAGAG	(ATC)7	102
HLJHL1253	GACCACATCTGGAGGTACAGT	CATGCGCACACAGACATCAC	(ATC)7	109
HLJHL1254	GCAAAACATACGCACGGTGT	TCTCCTTTCCACTCTGCCTCT	(ATC)7	146
HLJHL1255	AGGTTGTCCGTACATGGAGC	TAGCTCCTCCGTCACTCACA	(ATC)7	114
HLJHL1256	AGCCCATCTTTTCAAATTGTGCA	TCCTTTTGCTATGAGGGTTGCT	(ATC)7	103
HLJHL1257	AGCCCATCTTTTCAAATTGTGCA	TCCTTTTGCTATGAGGGTTGCT	(ATC)7	113
HLJHL1258	CTCACCTTGTCCTGCCCATT	GCGCTCTGTAATTAACCTCCG	(ATC)7	113
HLJHL1259	CGCTCTGTCCCTGGTTAACA	AGCATGCATGTATGTGTAGGACA	(ATC)7	104
HLJHL1260	CGAGGAGGTGGATGACGATG	TTCATCAGTGCCGTGATCCC	(ATC)7	115
HLJHL1261	GCTCTGTAGCTGGCTCTCCA	GAGAGCAAAAGAGGGAAAGGGA	(ATC)7	111
HLJHL1262	GAACGTCACACTCCTGCTCA	GTCTCGCTGTGACTGGTTCT	(ATC)7	115
HLJHL1263	AGGAAGAGAGCAGTGGGGAT	GGAAAGCGAGAACTCCAGGA	(ATC)7	136
HLJHL1264	CCTCGCTGGAGAAACTCTGG	CCGGGCCATTCAATCCGATT	(ATC)7	146
HLJHL1265	ATGGAAGAGGCGTGCTTCTC	GGACCGTCTGTACTTTGACCA	(ATC)7	150
HLJHL1266	TGGAATTGGCCGTTGGATGA	CACACATGCAGAGGTCCAGT	(ATC)7	150
HLJHL1267	CGGAGAGCGGAGAGTTGTTT	GAGCTCCGTACGACACACAG	(ATC)7	112
HLJHL1268	GAGCGCGTGTGAAACCAAAT	TCGACGCCTTCATGTGCATT	(ATC)7	135
HLJHL1269	ACAGACTCATCAAAGACAGGGT	CCTGTTTCTTACGGCTCCCA	(ATC)7	148
HLJHL1270	ACGTTTGTTGGGGATGTTTTGT	GTGGTTCATGTGGACGGTGA	(ATC)7	134
HLJHL1271	ACACTTCCTGATGATGACGAGG	GGCTCATTTTCTGCTTCACACA	(ATC)7	148
HLJHL1272	CCAGCAGCTGGTAATAAATACTGT	TCATCTTCATCAGCCGGCTG	(ATC)7	140
HLJHL1273	TGCCACGACCTTTGACCTTT	CTGAGACTCGGACGATGGTG	(ATC)7	110
HLJHL1274	GCACAATACCAGGACCCTGA	ACAGTAGGAGAAGCACAGGTG	(ATC)7	121
HLJHL1275	ACAAAGCAACAGAAACGGCG	CTGGAGCTCGTGTCTCACTC	(ATC)7	100
HLJHL1276	AAGCCGATGATGATGAGGGT	ACTGATGAGTCATCTATGTGTGTGT	(ATC)7	136
HLJHL1277	ACACTTCCTGATGATGACGAGG	GGCTCATTTTCTGCTTCACACA	(ATC)7	101
HLJHL1278	TCACCACCATCGTCATCATGA	AGTCATTCTTGAGTCTGTCGAC	(ATC)7	140
HLJHL1279	TCACCACCATCGTCATCATGA	AGTCATTCTTGAGTCTGTCGAC	(ATC)7	112
HLJHL1280	ACACATTCATAGTAGGCCTAGGC	ACACACACACACAGTTCCCC	(ATC)6	112
HLJHL1281	TGGACCATTTCTGTGTGTCCT	TGGGAATCAGACACCTACACAC	(ATC)6	139
HLJHL1282	ATGCGAGGACCTTTTGTGGT	TCTATGGTGGCAAATTGTGGT	(ATC)6	100
HLJHL1283	GGTACCTTGCTTGTCGGACC	GCAGGCTAGAGTCGAAAGCT	(ATC)6	118
HLJHL1284	AGGCTTCAGATGAGAGACACA	AATGTAAATTTGCCATTACATGACG	(ATC)6	134
HLJHL1285	CCACAGGTCCTGCAGAGTTC	ACAGGCCAATCCCATGACAG	(ATC)6	130
HLJHL1286	CCATGGAAATGAGCCGCAG	GCAGAAGCTCCATCCCGTAA	(ATC)6	117
HLJHL1287	GCTGTTTAATGCTCAGTGCCT	AGCGCAACACATCACAACAC	(ATC)6	105
HLJHL1288	CTGCTGCTGCTTGTTGTTGT	CCTCCAACATCTCCACCCTC	(ATC)6	136
HLJHL1289	TCGTGGAAGCCTTGGACTTC	GGCGTTTGGGTCAGTAGGAA	(ATC)6	143
HLJHL1290	GAGAGAGGCAAACAGACAGACA	GGCTACTCTTCAACAAAGGCC	(ATC)6	140
HLJHL1291	TGGTTCTGCTCTGGTTACTGA	CGTGCCTGTCTGTCTGTAAGT	(ATC)6	116
HLJHL1292	AGCTGCTGGATCCAAACTCC	TCACTGGATAACCTTCATCAGTCT	(ATC)6	150
HLJHL1293	GAGTGGTTGGTGTTCTGGGA	CTACCACGTCAGCAGGAAGT	(ATC)6	100
HLJHL1294	ATGCTGCCATCTGTGATCCC	AGGATCACATGAAAACAATGATAGTGA	(ATC)6	148
HLJHL1295	CAACTCCTACAGGGCAGCTC	ATAAGCCACAGAGGAAGCGG	(ATC)5	129
HLJHL1296	TCAGTCAAGCTATCCGGACG	TCATGACATCATCTCCCCGC	(ATC)5	149
HLJHL1297	ACCTGCTTCCTCATCCTCCT	TAGTGGAGCTAGCTCTGCCT	(ATC)5	134
HLJHL1298	TCCTGAGTACAGAGCAGCCT	CCTCCGGGGTTGTCTTGTAC	(ATC)5	115
HLJHL1299	AGTAACATAAGCATGCACTCACT	GCAGTCACACTATCAGACAGGT	(ATC)5	126
HLJHL1300	ATGGTAGGGACTGAGGCTGT	AAACAAACTGCATCTGCCGC	(ATC)5	149
HLJHL1301	CCTAAAGGAGGCTTGTCGGG	TGCCCTCAATTGTACCTCCG	(ATC)5	140
HLJHL1302	TCCTCCTCACTTATCACTATCCTCA	AGGAGTGGTGTGGAGTACGA	(ATC)5	147
HLJHL1303	TGAGAGAAAGAAAGACGTTAATGGA	ACCTCCACAGTCTAATTGCTGA	(ATC)5	126
HLJHL1304	AGGGTTCAAAGACATGACACT	ACAATACATTGCCACCATTAGGT	(ATC)5	109
HLJHL1305	GACAGCGTCACAAGACCAGA	GGAGGAAGGTAGGAAGGAAGA	(ATC)5	131
HLJHL1306	AGAGGAGAAGCACAGGGACA	ACCCAAACGTAGTGGTGTACA	(ATC)5	132
HLJHL1307	GCGATCACCCTGAAAACCAC	GTGAGCAGACACGTGTGGTA	(ATC)5	127
HLJHL1308	GTGTGTGTGGATCCCCTGTT	CGATGCACCCGGAAGTCAAA	(ATC)5	127
HLJHL1309	TGTCATCTGAGCTGTGCAGG	GCAGTCCCAACGTTGAACCA	(ATC)5	148
HLJHL1310	ACAGTCACCATGGCAACTGT	AAAAGAAGAGGCGGGTGTGG	(ATC)4	149
HLJHL1311	CAGGTTTCATGCCCACAAGG	GGTCACCTGGTGCTCAGTTT	(ATC)4	138
HLJHL1312	GCGGTTAAGCTAAGAGTTGACA	GACAGACAGACACAGCTGCT	(ATC)4	143
HLJHL1313	GGGATGGAAATCCGGGCAAT	AGATGGTGTGCTGCTATGGT	(ATC)4	141
HLJHL1314	ACCATCTTGTGCTGCAGCTA	AGATCCTCTCTCTCTCTTTCTCA	(ATC)4	123
HLJHL1315	ACCGTTTGCATTTGCTTTTGT	ACACACTCTGGTTGTGCTGA	(ATC)4	140
HLJHL1316	CAATATTGGTGTGCCATGTGC	GTATCGCGCTCTCTGGGATG	(ATC)4	149
HLJHL1317	TCCAAAATGTGCTTCATGGCC	AGCTGTAGACAGTAGCTCGC	(ATC)4	115
HLJHL1318	AAGTGAAGAGAGGGCTTGGC	TCACCCTAGATGTTTGCTCAGT	(ATC)4	100
HLJHL1319	CGGCCGGACCTTGTAATTCA	CAAGGCAGAGAGGTACGTGG	(ATC)4	149
HLJHL1320	ATTGCTGGAGGTGCATGTGT	CGTTATTCTCTTTTCAGAAACTCCTCC	(ATC)4	128
HLJHL1321	AGGCTTCCAGTTTGACCCTC	AAGAAGAACAAGGGCCAGCT	(ATC)4	113
HLJHL1322	AGCAGGTCTGTGTTTGAGCG	TCTTGTCACGTAGGTGTCTGA	(ATC)4	100
HLJHL1323	GTGTGTGTCATTCACCTTGTGG	GGCCCCTTACAATGAGGCTT	(ATC)4	123
HLJHL1324	CTCCGTGGGCATCAAGGTAA	CAGCACTCCCAACATTGTGG	(ATC)4	146
HLJHL1325	TCACAGACAACGCTCCTTCTC	ATTCAGGGTGGTGAAGGCTG	(ATC)4	124
HLJHL1326	TGACAGTGGGGTAGTTGGGA	AGAAAGGAGCTGAGATGCCA	(ATC)4	121
HLJHL1327	GGTTTTACTACACAGTCTGGGTCA	CCACCACATCCATGCCTGAA	(ATC)4	136
HLJHL1328	TGAGGTCATTATGGCTTCAAGACA	CCAAAAGTGTGGTGATGTTAAACC	(ATC)4	150
HLJHL1329	GAGGTCATTATGGCTTCAAGACA	CCATCCCTACTGAAACAGACCC	(ATC)4	116
HLJHL1330	GAGGTCATTATGGCTTCAAGACA	CCATCCCTACTGAAACAGACCC	(ATC)4	150
HLJHL1331	AAGTCATGGACTGCAGCGAG	TCAGGGAGAGTGTGTCCGAT	(ATC)4	150
HLJHL1332	TCCTCATCCTCATCCTCATCCT	TATGCAAAGCCCTGGTCCAG	(ATC)4	129
HLJHL1333	AGCTCGAGTCAATCAAGCCT	CCACATGCTTGTACACTCATGC	(ATC)4	103
HLJHL1334	ACCTACTCCAGCGAGGTTCT	CCCCTGGAGAATGAGGAGGA	(ATC)4	116
HLJHL1335	GTGTTGGATAACAGCCCGTG	CATGCATGCATGGACGCAC	(ATC)4	101
HLJHL1336	TGTCGTGTCACCAAACTCTAAGA	CTTGTGCGTGTTTGTGTGCA	(ATC)4	147
HLJHL1337	CCACACACTTGTTTATTCGTTGA	TGCAGTATGTGTACATTCAGAGGT	(ATC)4	149
HLJHL1338	GCATCACCCCATCACCAGAA	GTACAAAACCAGGCGGAGGA	(ATC)4	125
HLJHL1339	TGCTTCATGGTGATCCCCAT	GGGGATGGACATGCGATTCT	(ATC)4	106
HLJHL1340	CAAAGCATCAGGGACGAGGA	TGAACGCAGTGTCCATAATGGA	(ATC)4	104
HLJHL1341	TCCCTCATGTTGGATGGATGC	ACGATCTGAGCTGCATCAGT	(ATC)4	146
HLJHL1342	CGCACGGCTCATTACCATCA	ACTCTGCAAGGTTACCTGCT	(ATC)4	119
HLJHL1343	CGTGACCTGTGAAGACACCA	ACCAAACGATAACCAACCCT	(ATC)4	143
HLJHL1344	CCCTGTCCTGGTGGAAAACA	CAAAAAGCTCCCAGTGTGCC	(ATC)4	126
HLJHL1345	CCCTGTCCTGGTGGAAAACA	CAAAAAGCTCCCAGTGTGCC	(ATC)4	131
HLJHL1346	TCATGTGGATGCAGTCGCTT	GCAGCACACAACGCTACATT	(ATC)4	131
HLJHL1347	TCATGTGGATGCAGTCGCTT	GCATGAACAGCAGCACACAA	(ATC)4	103
HLJHL1348	GGGCATACCATGGAGGCATC	TGAAGCATGTTCAGGCAAAGC	(ATC)4	112
HLJHL1349	AGCGATGATGAGGATGAGGA	ACAAAGTGGATTTTGTACGGCT	(ATC)4	146
HLJHL1350	GTGTGTTTAGGGATGCGGGA	GCCTTTTTCACAGCAGACATT	(ATC)4	128
HLJHL1351	GCTCAACCATGTGAACTACCC	TGACAGTTACTCCAGCCAGC	(ATC)4	121
HLJHL1352	AGAGCCACAGGAGCAAATATG	AACAGAGAGCTTTGCCGTGG	(ATC)4	133
HLJHL1353	ACAGTTGTGTGCATATTGGCT	AGAGTTTATTTTCCGAACCAAGGT	(ATC)4	103
HLJHL1354	TTCTGGTTGCTGCTCACAGT	CCACGGCAACACATCGCC	(ATC)4	115
HLJHL1355	TCGCAGACCAGACCGGAG	ACTTGACCTTTCTGGGGCTA	(ATC)4	123
HLJHL1356	AGAACCAGTTCAACATCAGGT	CAGGGCTGGGACCATACAG	(ATC)4	108
HLJHL1357	AGAACCAGTTCAACATCAGGT	ACCAGATGTTAACCAGGGCTG	(ATC)4	134
HLJHL1358	ACACACAGACACAGACACGG	TTCTTCAGCCGCTGGATGTT	(ATC)4	147
HLJHL1359	GCCCGCATATACACAACTGC	AAACACACAGAGGCACGTCA	(ATC)4	123
HLJHL1360	CCCTCAGAGGAGCACAAACA	TGGAACCCAACAAGACAAAGA	(ATC)4	148
HLJHL1361	CCCTCAGAGGAGCACAAACA	TGGAACCCAACAAGACAAAGA	(ATC)4	137
HLJHL1362	TGAATCAACTGCTTGCTTTCTT	TCCCTGAGAGAGTGACCTGA	(ATC)4	137
HLJHL1363	CCAGGAGAAGGAGGAGGACA	CCTCATCCTCCTCCTCCTCC	(ATC)4	122
HLJHL1364	ACACACACAAACACACGTCG	CTGTGGACTCAGTCTGCCAG	(ATC)4	140
HLJHL1365	GCAAAACATCTCACACCTCAGG	AGTCATCATCACTTCTCTCTCTTTCA	(ATC)4	110
HLJHL1366	TGGAGGTGTTGAATCACGGG	CCCAACCCTGCAATGAAAACA	(ATC)4	119
HLJHL1367	CACAAACCTCTCCACCACGA	TGATGTAATGATGATGAAGGTGATGT	(ATC)4	111
HLJHL1368	TTTCTCTCCAGGACACAGCC	CCAGAGGCTAGCGGAACCTA	(ATC)4	113
HLJHL1369	ATTAGCCCAGCAGCATGAGT	GGAAATACTGAGCGGGCACT	(ATC)4	105
HLJHL1370	CTCTGAACCATGTTTCCAGGA	GGTTGGTTGCATGTGTTCCA	(ATC)4	128
HLJHL1371	TGAGCCAATCTTCTGCAGCA	GGCTTTTCACTTACTGGTATCAGA	(ATC)4	127
HLJHL1372	TGAAGTCCATCAGGTCGTCA	TCGTCCAGGTCAGTTGGAGA	(ATC)4	103
HLJHL1373	CGTGCTGCATTTCCCAGAAC	TGCGTCTGTGTGCGTTATTG	(ATC)4	107
HLJHL1374	TCCGGTAGGGAGATGCTGAT	AGAGATGTCAGCAGCCGAAC	(ATC)4	148
HLJHL1375	TGGCTGAGTGAATAGCTAGCAG	CAGTCCGCTGCCTATTTGGA	(ATC)4	137
HLJHL1376	TGGAGAAAGCCATCAACCCC	GGTAAGCAGGGGTGACTCAC	(ATC)4	142
HLJHL1377	TGCAATTGCCACCTTAAGGT	TGAGTAATATTATTGTGTGCGAAGGT	(ATC)4	121
HLJHL1378	CCCTGACCAACCAACCAACT	CACTGTATTGTGGCTTTTTGTTGG	(ATC)4	115
HLJHL1379	CCAAGTCAGGTCCGCAGT	TGCTTCTTCATCTGCACCGA	(ATC)37	136
HLJHL1380	TTCAAGTTTGAGGCAGTCACT	AGTCACTGTCAAGTTATCTGGGT	(ATC)35	150
HLJHL1381	CACCTCCTGGCCCTCCAC	AAGAACATCCCAGCAGAGGAT	(ATC)33	149
HLJHL1382	CACCTCCTGGCCCTCCAC	AAGAACATCCCAGCAGAGGAT	(ATC)33	150
HLJHL1383	TGTTGATGTTGATGTTGATGTTGT	GACTCCTCCACCTCCTCCTT	(ATC)31	150
HLJHL1384	AACCCACCACCCTACAGGAT	GCTGATAGAGCCCTCCATCC	(ATC)31	141
HLJHL1385	GTCCCAGTCCTCATTCAGCT	AGGCCATGGCACTGATGATT	(ATC)28	148
HLJHL1386	CTGTGTTATGCAGAGCAGGC	TTATATTTTGCAGTGTTGGTGACA	(ATC)28	150
HLJHL1387	CGCTGTCCCCATCTTTGTCT	CAGACAGGGAGACACAGCTG	(ATC)27	150
HLJHL1388	GTTGCAAGCTCCTGGGATCA	CACAGTTACTATACTTCACTACATTGGT	(ATC)26	135
HLJHL1389	ACCATTCTTCTATACCATGGATTTGT	TGACCACAACTGCCACCAAT	(ATC)25	148
HLJHL1390	AAACAGCCCTCAACAGTCCT	GGAACCTTTCACTGTAACTGTAACT	(ATC)24	142
HLJHL1391	GCATGCATGAACGCTACACA	GCTCTTTGCCTCCCAGGTTA	(ATC)24	127
HLJHL1392	AAAAATGAGGTCAGACAGGGT	TGCACATTTCTGCAACACAGT	(ATC)23	148
HLJHL1393	CACTAGGCCTCCGATGTTGG	GGTTCCGCTCAAGACTGACA	(ATC)23	149
HLJHL1394	AGACTACACCGAGCTGACCC	TACCAGGTTAGACCCTCGGG	(ATC)23	143
HLJHL1395	CTGCATTGTTCAGCGCTCTC	AGTCAGATGATAACTGGGATGCA	(ATC)22	147
HLJHL1396	ACGATGAGGACGATGATGACG	TGCACTATGAATTACTCATCGTCG	(ATC)22	147
HLJHL1397	ACCCAGGTCTTGAAGCTTGA	ATTCAGCACCAGACGTCAGC	(ATC)22	112
HLJHL1398	CAGGAGACGAGGAGGAGGAA	GCACTAAACTCCACACCTCCT	(ATC)22	116
HLJHL1399	TTTCTCACGGTGACTGGCTC	GATGCAGCTGCTACTGTCCA	(ATC)22	117
HLJHL1400	TTTCTCACGGTGACTGGCTC	GATGCAGCTGCTACTGTCCA	(ATC)22	129
HLJHL1401	TCCCAACCATAGTTCCCAACA	TGCAACCCTAGCCTAGTGTG	(ATC)22	129
HLJHL1402	TGTGGCCTAGATCAGTTAAGTCT	TCTTCCTATTTTGAAGCATGTTATTGC	(ATC)21	119
HLJHL1403	GTGTATTAGTAGACTGAGAAGTCCTGT	TCAAAGCTAGAGTAGAGTGCTCA	(ATC)21	146
HLJHL1404	CACCCACTGCCTTGTGTTTT	CAAACATGTGTGGAGCAGCC	(ATC)21	150
HLJHL1405	CACGCAGCTGAAATGCTCAC	CCACATCATAAGCTCTGCATCG	(ATC)21	119
HLJHL1406	AAGAAGCTGGCGGTGATGTT	ACTAAACTGTCTGCTCAGTGGT	(ATC)21	147
HLJHL1407	AAGAAGCTGGCGGTGATGTT	ACTAAACTGTCTGCTCAGTGGT	(ATC)21	132
HLJHL1408	ATGCAAGATCTCAACGCCGA	TAGGATGCGAGGCGTGTTTT	(ATC)20	132
HLJHL1409	CGAAGGCCATTCAGACTGGA	GTTTTCTAAGATTTTCCTACAACTGTAC	(ATC)20	136
HLJHL1410	TTGTATGCTCCTACTGCTCCA	TCGCACATCCAAAGGTGACG	(ATC)20	150
HLJHL1411	ACCCATGCCAATCTCTAGGT	AAGTTCTCTTGGCCTTTGGAA	(ATC)20	128
HLJHL1412	CACAAAGATACTGTTGTCTGAAGAGT	GACAACTCCGTCAGCTCCTC	(ATC)20	127
HLJHL1413	ACCCAAATAATGCCAACTTTTTCT	CAGCAGAGCAGACTGAGTGA	(ATC)20	150
HLJHL1414	TTTGTTCCACTCGGCTGCTT	TGAGAAGTGTACCAAAGAGACTGA	(ATC)20	119
HLJHL1415	CTGAAACCAGAGAGCTGCTGA	TGACTTAGCCCAATAATCAGTGACA	(ATC)20	134
HLJHL1416	GGAGCCAAAATCGTGATCGC	TCAGATTTTGCCTTCTGCCTCT	(ATC)19	137
HLJHL1417	GCTCTGCTGTCCTAACGTGT	CGGTGAGGACGATAACTGGA	(ATC)19	149
HLJHL1418	GCCAGGGCTCAAGGTTAGTC	AGTACCTGGCTCACCCTGTA	(ATC)19	134
HLJHL1419	GGTGTTACAATCAGCTGTTGGC	TGTCATGGAGATGGCTGAGC	(ATC)19	150
HLJHL1420	TGCAAAGCCAAATCAGAATTCCT	GCTTTTGCTATCAGCGCTG	(ATC)19	117
HLJHL1421	TGTGACAGATGTGGTGTCCA	CCAGCTCTCTCACATTTTATGCA	(ATC)19	104
HLJHL1422	ACGATTTGCACAGTAATTGTCTCA	CGCTTGTTCAACTCACCCCA	(ATC)18	149
HLJHL1423	ATTAAACCGCTCCCCTCTGC	TGCTGTCTGACAAGGAAGCT	(ATC)18	132
HLJHL1424	GCGAACAATGAGCAGCTGAC	TGAGATCACATTGCTGGTCGT	(ATC)18	116
HLJHL1425	TCATTACTGTGGTGGCGGTC	ATGTGGACGGTGACCATGAC	(ATC)18	122
HLJHL1426	TGAATGGACATTGAGTCTGGCA	GCACCACACAGAACCTTTGC	(ATC)18	103
HLJHL1427	TGCAAACCTTGGGTGAGAGA	GCCAGTCACTACACTCTGCA	(ATC)18	138
HLJHL1428	TGTTGTTGTACGCAGCATGG	ACTTGAAAGCATGCAATCCCC	(ATC)18	149
HLJHL1429	GGTCAGCAGTCCTCAAACCA	TTCGCATCCTTACCTGCACA	(ATC)18	127
HLJHL1430	TGCTTACACGCACATCAAACA	CAGACAGCAGACAGGAGAAGG	(ATC)18	149
HLJHL1431	TGCTCCCATTTTACAGCTTCA	GTTCTTCAGGGACCAGAGCC	(ATC)18	148
HLJHL1432	CATGTAGCCGGGGTCTTCTG	TGCTTTGAGCTTCACTGTGTG	(ATC)18	121
HLJHL1433	ACCAAAGACTTTTGTGTGTCTGC	GGAAATGGAAATGGAAATGGAAATGG	(ATC)17	139
HLJHL1434	TCCTTGACGTTCCACTTCCG	TGCCAGATACTACACTTGCCA	(ATC)17	112
HLJHL1435	GGGCATAGCGGCGATGATAA	GAATGCCAACACTGTGGTGC	(ATC)17	137
HLJHL1436	TCCTCCGGTAGCCCCATAAA	TCGAGGGACTATTCTAACAGTGT	(ATC)17	111
HLJHL1437	TCTCCTGACAATTGAGTGTCTGA	GTCAGGAGGCTTCTTGTCCC	(ATC)17	136
HLJHL1438	ACCTAAATGCCAGTGTGCCT	TGAAGGAAAGGTGTAAGAGTTTACA	(ATC)17	147
HLJHL1439	TGTTGATGCTTTGTCAATGTTGT	AGGTGTTGTTACCAGTGTCACA	(ATC)17	147
HLJHL1440	ACATTACATACATTTTTGGGCCTT	AGAGACCTGCGTGACCATTG	(ATC)17	149
HLJHL1441	GGCAAGTGGAACAAAAGCACA	TCCAACATCTGTCAACATTCCT	(ATC)17	138
HLJHL1442	GGATGTCGGACAGAATTCAGGT	CAGCTAACCCATCGTCCTCG	(ATC)17	113
HLJHL1443	CAGCCCTGTGTGGTTTCTGA	GAAATATGTGTGGCAGGGCAC	(ATC)17	146
HLJHL1444	CCACCATGTACGGTTTAGGCT	GCAAGGCTGTGGAACCCTAT	(ATC)17	117
HLJHL1445	GCCTGCGGCTTTAAGAGGAT	GGGTGGGTGACTATTCCTGG	(ATC)17	149
HLJHL1446	GTGTGGTCAGAGGTTCAGAGG	CTGACCTGCTCTGTGAACCC	(ATC)17	143
HLJHL1447	ACACAGGCTTTTCACTGTCTT	GGTGAGTGGGAAGAGCTGTG	(ATC)17	127
HLJHL1448	ACGTAGCAAACTTAAAGCCCA	CAACAGTGCTGATTTGCCCC	(ATC)17	136
HLJHL1449	TCATGATGCCAAACCCCTCC	TTTCGCTTAGCCACACGAGT	(ATC)17	114
HLJHL1450	CGAGGTTACTTTAGCAGCATAGC	ATCGGTTAGGATATTGTGAGAGTT	(ATC)17	142
HLJHL1451	CTGGTCCTTCCACCCTTCAG	ACGAAAGGCTACGAGACGAC	(ATC)17	148
HLJHL1452	AAACTGCAGATCGGTGCTGA	TGCAGGGAATTGAACCGACA	(ATC)17	144
HLJHL1453	TGGTGATGGTGATGAAGATGAAGA	GCACGGCCACCTTAATCTGA	(ATC)17	143
HLJHL1454	ACGGACACATTCCTCAGAGG	TCTTCCTACTCCTTTTTGAATGTGT	(ATC)17	109
HLJHL1455	TCCACTCAAAAGCCTGCCTT	ACAATGTCGGAAACCCCCTC	(ATC)17	250
HLJHL1456	GTGGCAGGTGCAGTTTTGAG	ACATGGACGAGTGGTTGCTT	(ATC)17	109
HLJHL1457	AGCTGTAGAGTTGCACAGAAT	GTTCTCAATGAGACCAACCTGG	(ATC)17	127
HLJHL1458	ATCATTTTGACAGTGTTGAGTCAT	TGTGTGCTACTCTCACATCGT	(ATC)17	140
HLJHL1459	TGCCTGAGTAAAAGCCTGGT	GGGACCATCCTCCACTCCTA	(ATC)17	104
HLJHL1460	ACCCTACAGCGAGCTAAGGA	ACACCGTCATGTACACCGAG	(ATC)17	148
HLJHL1461	TCTGAAAGTCAATGATGATGGCG	CAAAAGAAATGAGAGCAAACGGA	(ATC)16	104
HLJHL1462	TCTGAAAGTCAATGATGATGGCG	CCAAAAGAAATGAGAGCAAACGG	(ATC)16	127
HLJHL1463	TGCTAACACATGTACTAAACTCTTCTG	TGGGTGTGTGTTCAAGAAGTCT	(ATC)16	128
HLJHL1464	GCACCACCTGCAAGAAAACT	TTGGTGAGCCTTCAGTGGTG	(ATC)16	150
HLJHL1465	GCTGAGAAGCCTTATGCCAC	AGTGCCAAAGTGCTAGAGGC	(ATC)16	140
HLJHL1466	CAGACAAACCTCAGGCTCTGT	AGGCTGGATCTGCACATGTC	(ATC)16	113
HLJHL1467	CTCAGTGCGAGCCTGAACTT	GCAGTGAGGCGTGTATACACT	(ATC)16	147
HLJHL1468	ACTGCATGGCCAGTTTCTGT	AATAACGCCCTGCACACTGA	(ATC)16	150
HLJHL1469	AAGAAGCTGAAATCGGACAAAAA	CTGACGGCTGGCTTGTTAGA	(ATC)16	119
HLJHL1470	ACCATTGAACAGAGCCACAGT	TGCATTTGTCAGACCAGAAGGA	(ATC)16	121
HLJHL1471	AATCCCTCTCTGTGGCACCA	GCCTCATTAACAAGGATTTTGCC	(ATC)16	149
HLJHL1472	GTGCAGATTCAACATCGCCC	AGGCGTATGTCAAGGTTGGG	(ATC)16	150
HLJHL1473	CACTCGTGTAGCCTTGGGTT	GTTCGGACTGCAGAGCTTCT	(ATC)16	149
HLJHL1474	TGGGTTTGCATTCATACTCTTTGG	TGTGGTTTCAAATCTTGTCGTGG	(ATC)16	124
HLJHL1475	AGAGAACACACAAAGTCTGCA	TGCTGCCAGAGTTATTGCTCT	(ATC)16	130
HLJHL1476	TGGACCTTCCATTTGTGTCCT	AACTTGGTGGAAGGGTGTGG	(ATC)16	122
HLJHL1477	ACAATGCAGTGCACACATCAC	TGTGGGTTTTGGACTGTTGGT	(ATC)16	148
HLJHL1478	CCAGCCTGAAACAAACAGCA	TTCTCTGCAGCATCAGTAAGT	(ATC)16	115
HLJHL1479	AGATCGGTTCTCACAGCGTG	TCTAGCCTACGAAATCGCTGT	(ATC)16	146
HLJHL1480	AGATCGGTTCTCACAGCGTG	TCTAGCCTACGAAATCGCTGT	(ATC)16	120
HLJHL1481	ACATGAGATTCAAACCCAATGGA	TGTGAACCATGTAGACTCCGC	(ATC)16	120
HLJHL1482	TGTCTGTACCTCACGGTCCA	AGAAAGCAGTTGTCAGAGTGT	(ATC)16	105
HLJHL1483	TGGGTCACATCATCAGAAATGA	CAACACTGGTGCTGCACATC	(ATC)16	144
HLJHL1484	TGATCATAGCATGGTGGGCA	AGAGCCGCGTAGGATGAATG	(ATC)16	112
HLJHL1485	AGTCTCGTCGACAACAGCTG	AGGAAGAACCGACATGCTGG	(ATC)16	143
HLJHL1486	AGTCTCGTCGACAACAGCTG	AGGAAGAACCGACATGCTGG	(ATC)16	141
HLJHL1487	CACCTTTACTGGACGTCTGGT	ACACACGTAGAGGGAACACT	(ATC)16	141
HLJHL1488	TCCCCATTAATCATTCTCCTGCT	GCAACCAACAGAGACTGTAGC	(ATC)16	131
HLJHL1489	ACACTTTGTCACATGCACCA	TCCATAAACTACAACGACCACA	(ATC)16	143
HLJHL1490	GGCCAGTCCAACAGGTGTAA	GAGCTGCAGACTGGAAGAGT	(ATC)16	105
HLJHL1491	TTTCTGCCTCTTTTGTCGCT	CTTCGAAGCTGACTGCAAGA	(ATC)16	150
HLJHL1492	AAGTACAAGAGAACTCAGCACA	ACATGTTTGCTAACAGTGAACG	(ATC)16	148
HLJHL1493	TGTGTATTCCTGGCAACGTCA	ACGAAGAGACGTAAAGTGTCA	(ATC)16	112
HLJHL1494	TGTGTATTCCTGGCAACGTCA	ACGAAGAGACGTAAAGTGTCA	(ATC)16	150
HLJHL1495	TCCACGTTAACTTGCACACC	GGGAACAACAGGCTGGTCTT	(ATC)16	150
HLJHL1496	AGACTTTGAGCAGGACTGGC	ATGGAGGAATGTGAGAAGAGC	(ATC)16	114
HLJHL1497	TGTCTCCATCACTACACTGTTGT	TGCTGTCAACAGGTCAGATGG	(ATC)16	133
HLJHL1498	ATGGCAGAGAGACCAATGGG	TGAGTAGTGCAATGAGTGGCA	(ATC)15	150
HLJHL1499	GCTTGTTGTGTGTCAGGTGAC	CAAGACTGAGTCAGCCAGCA	(ATC)15	112
HLJHL1500	TCAAAGTCCATATCACAGGGGG	ACTGCAGAAAAGCTGGTCTT	(ATC)15	144
HLJHL1501	TAAATTCACAGCTGCAGCCG	AGAGTAAACATGGCCCTGCA	(ATC)15	121
HLJHL1502	CAGAGACATCTAACACAGACGT	GGGGAAATGTATAGAAAATGATGCAC	(ATC)15	118
HLJHL1503	TGACAGCTTGCTCAGAATCAT	TGGTGAGCGGATTTGAGCAA	(ATC)15	150
HLJHL1504	CCAGGAAGCGTATGTGGTGA	TTTGACGAGATGTGGGAGGC	(ATC)15	147
HLJHL1505	TTCACACTGAATTGCTGAAGATAAA	ATGTAACAGATTGGCTGATGCATC	(ATC)15	147
HLJHL1506	AGTAGACCCTTAACCCAACTGC	GCCATTTCACACTCTCCCTGA	(ATC)15	100
HLJHL1507	TCGGTTAGATACGGTGGCAA	CCTGAGAGAGGCTGTGCAG	(ATC)15	144
HLJHL1508	TTGGCATGAACAGGCTGTCA	GTTCCACCTACACTGCCTCA	(ATC)15	150
HLJHL1509	GCCAGAGGGGTGTGTGAATA	GGACCCCAGATAACCGGTTG	(ATC)15	148
HLJHL1510	AGTGACATGAAGCAGTTAGGGG	TGTTGATTGCATTAGGAGTCTATTCC	(ATC)15	116
HLJHL1511	GTGTTGAAGCGCCCTCTAGT	TGTATGGTCCATTACAACCCCC	(ATC)15	109
HLJHL1512	AGCCTACATGACTACTGCAGT	GCCCAGGCAGAGATAACTGT	(ATC)15	145
HLJHL1513	GAAGAAATGCTGCCCACCCA	TGGAGGTTACTGTACCAAGGC	(ATC)15	143
HLJHL1514	AGGAGAGGAGAGATGTGTCGT	TCAAAATAATCTGAGCTCAATGGAGA	(ATC)15	150
HLJHL1515	TCTGTGGATTGACTAATGGATTCA	TATGGGGCAGATCTGTGCTG	(ATC)15	140
HLJHL1516	AGCAAAGGAGAAGCAACGGA	CCTCTCTGTCCTCCCCTAGC	(ATC)15	103
HLJHL1517	AGTCGTATCAATGCAGATTCTTTCA	GCCAAGGACAGAGTTTTAGGC	(ATC)15	124
HLJHL1518	ACTGGAGGTCACTCTGGGTT	ACTCTTATTGCTGACGTCACGT	(ATC)15	147
HLJHL1519	GCGGCATTTACATTCGTATAAGCT	AGGTTCATGCCTGCTTGTGA	(ATC)15	119
HLJHL1520	GCCTACCAGCCTTTATCCCC	TGAGCAGCAAAGGGGATGAG	(ATC)15	122
HLJHL1521	GCCTACCAGCCTTTATCCCC	TGAGCAGCAAAGGGGATGAG	(ATC)15	107
HLJHL1522	CCTATCTCTGATCAGGAGCACG	TGCTCAGCTTGTGTCTGTGT	(ATC)15	107
HLJHL1523	CTTCTTGGCCAGACCTCCAG	TGAATGGACCGTGAGTCTGG	(ATC)15	105
HLJHL1524	GCTGCTGTTACTGACCATGC	TCCTCAATGTCCTCTTCCTCA	(ATC)15	101
HLJHL1525	AAGCAATGCCATTACATGCG	TTCTGAGCCAGGAAAACCCC	(ATC)15	125
HLJHL1526	GCGACAACAGCAGAGCAAAG	GGACACGGTCTCAGAAACAGT	(ATC)15	130
HLJHL1527	CTCTCATCCTCCTGGTGGGA	AAAGTGATCGTTGGCTCCGG	(ATC)14	129
HLJHL1528	CCTACAAATCCGCCACCAAC	AGGCAGGATGGAGGGACATA	(ATC)14	106
HLJHL1529	GTTCTGTGCTGTGGAGGGAA	AGGGAACGTGTGGAAGATTCA	(ATC)14	129
HLJHL1530	TACCTCAGGTCCTCCCATGG	CACATGTGAGTGTGCCACAG	(ATC)14	117
HLJHL1531	TGTAATGCCACAACAGGTGT	CCTCACAATCTAGGCTGAACGT	(ATC)14	142
HLJHL1532	TGACAATCACATTGAAGCACGT	GTTGGAGTTGCTGGGATGCA	(ATC)14	141
HLJHL1533	GCAGGACCACCATCTTCTACA	TGGACCAAATGAACTGAACCAC	(ATC)14	150
HLJHL1534	ACATGATTGAAATTCTGCCACC	CTTTACTGTGCAGTCGGGCT	(ATC)14	150
HLJHL1535	ACGTAGGTGCTTTTGGCTGT	TGGAAACCGAAAGAACAACACT	(ATC)14	145
HLJHL1536	TCACGGTTTCATGGTATACGGT	TCAAGAAGTGTTTGTTTAACCCCC	(ATC)14	120
HLJHL1537	GCAACAAGCCGTAGAGAGACA	GTCCCCCAGTGGCTAGAAAC	(ATC)14	141
HLJHL1538	AGAGGAGAGGAGCTGTGACA	GCACAACATGAGACATTCTGGG	(ATC)14	148
HLJHL1539	TGTGTGTGTATGGGTGTGTGT	GGAGCATCTGTCATCTGCCA	(ATC)14	120
HLJHL1540	CCTGTGCCTGTAGATATCAACCA	ACCCATACACACACAGATATACACA	(ATC)14	135
HLJHL1541	TCTAGGGCATCCAGGATCTT	TGTTGGGTATCGCTAATGCCA	(ATC)14	140
HLJHL1542	TAACCCTTACCATCCTGCCC	CGGATGGTTAGGAGGATCACA	(ATC)14	145
HLJHL1543	GCACACTGCAACAATTCACC	CGCTCTGCCTTGTAGTGAGT	(ATC)14	115
HLJHL1544	TCATCTCAAAGACCGCTGCT	CCATGGACGTGTAATCATTCTGC	(ATC)14	137
HLJHL1545	TACCACAGTGCCACAGACAC	GACGGCATGCTGGACTATGA	(ATC)14	142
HLJHL1546	GCACACATAGCTGGTCGTCT	GGCGAACAATGTGATCAGCT	(ATC)14	143
HLJHL1547	TGTGTTTTTATGAGCGGGGTC	TCTTTTCTGGCAAAATGAAATAACAC	(ATC)14	115
HLJHL1548	GCTGTTCAAAAGCTTCGCCT	GAGATGTGCTGAATCGCTGC	(ATC)14	119
HLJHL1549	AGTGCTGTTGAAGGCCATCA	CTGACAGTTTCTGCGCCAAC	(ATC)14	148
HLJHL1550	GCTGAAACCCTGGCTGGATT	CTCCCCGAAACCACTGATGT	(ATC)14	121
HLJHL1551	GATGCAGACAGACAGGTGCT	AGTATTGTCCAACCACCACTTCT	(ATC)14	119
HLJHL1552	TTAGCATTTGTCGGAGCGGT	ATCCTGGGGATGTCTGGACA	(ATC)14	100
HLJHL1553	ATTTGCTGCCACTAGGGTGC	CCTAGACTGGGGCGTAACAC	(ATC)14	142
HLJHL1554	GACGGAGAAGGTGGACACAA	TTCGTCTGTCTCGTTGGTGG	(ATC)14	135
HLJHL1555	AACATCCCGGTCACATTCCC	TGATCTACAGTGTGGTTATGGTGT	(ATC)14	148
HLJHL1556	GGTCGCAGTGTCCATAGGAG	TAAGCCCAGCCACCATTACC	(ATC)14	123
HLJHL1557	GGGTGTTGAGGCTAACTGCA	GCCACCTGTCTCTTCTGTCC	(ATC)14	131
HLJHL1558	TGAAGGTCAGAGAGCCGAGA	TCTCGGTGAAGTGAAGTCAGC	(ATC)14	124
HLJHL1559	TGAAGGTCAGAGAGCCGAGA	TCTCGGTGAAGTGAAGTCAGC	(ATC)14	121
HLJHL1560	TTTGTTTCGGGCACACAACC	CACGTTTGGAAAAGGCAGGG	(ATC)14	121
HLJHL1561	ACGACAGACAGAAAGATTAGAACA	TGGTGGCAAATTGTGGTAAATACT	(ATC)14	132
HLJHL1562	GTGTGCTCCTCTCACATCGT	GGTGTCAGGCTAGTAGGAGT	(ATC)14	147
HLJHL1563	GGTCGCTGAAACGCTTCTTC	TAATAAGGGCCTGGTGGTGG	(ATC)14	150
HLJHL1564	ACTGAATCATACTGAATACCTCATATTC	TCACTGCAGGACAAACAAGGT	(ATC)14	125
HLJHL1565	GCTCCAGCTCTGAACAGACA	CGAACACGATGGCCTGAAAC	(ATC)14	129
HLJHL1566	CAACCTTTGCGTGTATGGCA	TCCTAAACACCATATACATCCATGT	(ATC)14	135
HLJHL1567	GAATTGTCCCCTAACCCTCGT	GGAGGACACCATACACAACCA	(ATC)14	146
HLJHL1568	GGAGACCGACCAATGGATTT	AACGATAGCTCTGACTTGGCG	(ATC)14	150
HLJHL1569	TGGCACCAATATTTGTGTTTCTGT	CCCTTGTGATGGCGGAGAC	(ATC)14	100
HLJHL1570	GAATTGTCCCCTAACCCTCGT	GGAGGACACCATACACAACCA	(ATC)14	150
HLJHL1571	CAGCACAACACGAACACGAG	TCCCGAAATGGAGGCTTGTG	(ATC)14	150
HLJHL1572	TGTGTCACGCTGTTGTGCTA	ACAGGAAAATCACAATCGGATCA	(ATC)13	148
HLJHL1573	TGCTCACACTGTCATCCCAA	TGGACTAGGTGGCTTTGCTG	(ATC)13	147
HLJHL1574	AACCATCCACAGTGAGGTCT	GAGTGCAGGAGAGGGCATTT	(ATC)13	101
HLJHL1575	AGTCTCTGAGGTGAGTGTGT	AACCCTATTCCTTGCTGCTT	(ATC)13	142
HLJHL1576	CCATTCACCCCATTACTATAATCATCA	TGGGGAAGCAAGGATAAGAAAA	(ATC)13	150
HLJHL1577	ACTGTCATCTGCGTTGTCGT	GGCTCGTGCTGATAGGTCTC	(ATC)13	150
HLJHL1578	GTCAGCATGTTGGAAGCGTG	ATCATCGCCGCCATCATCAT	(ATC)13	106
HLJHL1579	CAACAACTGCCTATCCCACCT	TTCATGATTATGGGAAACATGTTGA	(ATC)13	143
HLJHL1580	GTCTATGTCTGCACCCGCTT	AAAGCAGGCTAGGCATGACC	(ATC)13	134
HLJHL1581	GCCTGAGTGAACATGTCTGC	ACCCTCCAAAACCACTGGTC	(ATC)13	103
HLJHL1582	ATCATAGCGGTGGAGGATGC	CCCAGATCGTACAGCGGAAG	(ATC)13	123
HLJHL1583	GTTGGCCTCTGACCAGACTC	TAGAGAGCCAGGGAGGTGTG	(ATC)13	101
HLJHL1584	CATAACCATCCCCATCCCCA	ACACCACTAGGACCACTTGC	(ATC)13	145
HLJHL1585	GTGTCTGCACAACATGGCTT	TCAGAATCAACAAATAGCTGTGCA	(ATC)13	108
HLJHL1586	ATACGCTTACAGGGCATGCC	ATGAAGGCCACCTGTAAAGAG	(ATC)13	149
HLJHL1587	TCACTTGCATTAATATTATCGTTCTGTC	AGTAGCCGACCAAGAAAACGA	(ATC)13	132
HLJHL1588	CGAGACTGCAGAACATGAAGC	GAGTCCGACGATGATGACGG	(ATC)13	150
HLJHL1589	AGGCACTGGCTAAATGTGGG	GCTAGTAGGCCAAAGTGTGT	(ATC)13	114
HLJHL1590	AGACCTTGATTCATTGAGGCA	ACCATCAAACTGTTAGCCACCT	(ATC)13	147
HLJHL1591	AGCCATCATTAAACATATTTGCCT	TTTGTGATGACTGCAGCCCA	(ATC)13	124
HLJHL1592	ACAAGCTTCATAGACTTCACTGA	GCTCTCTGCAAGTGTCCTTCT	(ATC)13	100
HLJHL1593	GCTTGTTTCTTTCAAATTTACTGTGCT	CACGCACATCTACACTCGGT	(ATC)13	142
HLJHL1594	CAAATGCACTCTGAGCAGCC	ACCCTTCTTCTCTCATCACGC	(ATC)13	138
HLJHL1595	TGCTGCTAACGCACCTGTTA	GCTTCGTCGCCATCACAATC	(ATC)13	101
HLJHL1596	TGCTACACATCTTCATCTGTGGT	AGCATGGACAGGAAGTTGAGG	(ATC)13	150
HLJHL1597	ACACATTGGTACCTCAGCGG	CAGCATCAGACCTGAAGGGG	(ATC)13	144
HLJHL1598	TGTGTGCACTTTAGGCAGCA	TGCAGCTACAGCACATAAAACC	(ATC)13	124
HLJHL1599	TGGAAAACGTTGAAAGTGGAGA	TGTTGGAGTTGGGCATATGGA	(ATC)13	150
HLJHL1600	GGACCTGATTCCAAATACAGCC	CACTTTCTAGTAACTCAGACCGGT	(ATC)13	131
HLJHL1601	CACGTTGCTGCTAACACAGG	AGTTTCAAGGAGTGGGACGC	(ATC)13	146
HLJHL1602	CCTTCCATAGTAGCAGAAACCCA	CTCCACGAGCACCTGGATTT	(ATC)13	104
HLJHL1603	ACAGGATGAACTCTGCTTGACA	ACACCTGAATAATGTGGTCCTGA	(ATC)13	133
HLJHL1604	CTGAGAGCAGCCTGTCTCAC	GGCATGGGAAGTTTCTTTGGG	(ATC)13	150
HLJHL1605	CCTGGTTTTCTCTCGTTGTCAG	CACTGCCGTGGAAGAAAACA	(ATC)13	140
HLJHL1606	ACACAGCGGACAAGAATGCA	CAGGCAGCACCCTCATTTCT	(ATC)13	150
HLJHL1607	ACAATGTCGGAAACCCCTCT	AGGCAGAAGTGTTGGTAGGTG	(ATC)13	139
HLJHL1608	TATTAACCAGCTCCCAGGGC	GGCAACAATAACTTTTCCTAAACATGT	(ATC)13	125
HLJHL1609	TCAGGAATGAAAATTGTCAATGTTGT	CAACAGGCCAGTGTCCCTAG	(ATC)13	143
HLJHL1610	AGGTTGTCACAACACCAACA	AACTATGACATGACACCCATCA	(ATC)13	132
HLJHL1611	CGGCCAGATAGGTGGAGATC	CCTGTCCACCATGCAACTTT	(ATC)13	150
HLJHL1612	TTCTCTCCTATGGCCAGCCT	AGGGAAAAGTGAGGTTCAGAATG	(ATC)13	150
HLJHL1613	CGGTCAACTTGCTGATATCTGC	GAGGCAGCAGTACACAGTGA	(ATC)13	148
HLJHL1614	CCTCACTCAGCTGAATTTCCA	TGCCACAGAAACCACAGACT	(ATC)13	121
HLJHL1615	TCAAGGGATTTGTCCATGGCT	AGGTACTGGAGGACTACCTGG	(ATC)13	150
HLJHL1616	AGTGCCTATGTCAAGGTCCG	TGAGCTTCTCAGTGCTTGGG	(ATC)13	139
HLJHL1617	GGCTGCTGGAATTCGATCAC	ACGCAGATATGTGGGAGGGA	(ATC)13	146
HLJHL1618	AAAAGCCATGACACAGTGGT	GCACCTCAGTCTCAGTGACC	(ATC)13	144
HLJHL1619	ACCTGCTGGATAGGAATATCTCT	AGAATCTGTGTGTCAGTGCCA	(ATC)13	139
HLJHL1620	ATCATCATAAAACACAAAACCCCA	GGGAAGCCCTTCACTTTGGA	(ATC)13	137
HLJHL1621	GGTTACTGGCGTGCACAAAG	TGACATTGCATTTAATAAGATGCCCT	(ATC)13	144
HLJHL1622	ACCAGGACTGACCCTACCAA	AGTAAAATGTAAATCTTGCGGCA	(ATC)13	146
HLJHL1623	TCACTGACTTTGGTGATCCCT	GCAATGGGCTGGTATGGCTA	(ATC)13	139
HLJHL1624	CAGGCTGATTCACCACTCCA	ACAGCTGACTTCCTGTGTGT	(ATC)13	148
HLJHL1625	ACTCCATCACCGCACACAAG	ACAGCTGACTTCCTGTGTGT	(ATC)13	126
HLJHL1626	CTTGGGCGAATGTGGCTTTT	TGCTATTAGAGTGTATTTGTGCTGT	(ATC)13	112
HLJHL1627	AGTTTGGACATTGGGGCCTT	CCCATCAGGATTGGAAAGAGT	(ATC)13	147
HLJHL1628	CTGGCTCCTCTCCTCTTCCT	GGAGTGGGTGGGAAGTATGC	(ATC)13	250
HLJHL1629	GGTGACCATGCAGAACCTCA	AGGAATGTGCAGCAATGTGA	(ATC)12	142
HLJHL1630	AGGACAGGTTGAGTTGGAACA	GTTTTCAGCCCCAGGTCAGA	(ATC)12	118
HLJHL1631	CCGTTAAAATGCCTGCAGTGT	GATGTCGTATGGCCCTGTGA	(ATC)12	101
HLJHL1632	TCGTCGTCATCATCACACCA	ACATGTGAAGGGTGAGAATGGT	(ATC)12	119
HLJHL1633	TCGTCGTCATCATCACACCA	ACATGTGAAGGGTGAGAATGGT	(ATC)12	122
HLJHL1634	TAGTCCACACAGTTCACGCA	CCAGCAGTCCTGACCTGTAC	(ATC)12	122
HLJHL1635	CCTTCATCCCCACAGCCATT	TCATCAGCGGCATAGACGAC	(ATC)12	130
HLJHL1636	GGGAGACAACAGGGGACATG	TTGAATTCGGTACCCAGCCC	(ATC)12	139
HLJHL1637	TTATTGCAAATTGCCCATTCCT	CCAACACCTGGTCACCTAGG	(ATC)12	140
HLJHL1638	GCTATGTGTGTTAGCTGCTGC	GCATGTGCTTGTAGCTGCAG	(ATC)12	121
HLJHL1639	TCAGATACTTTGATCACTTTGACATGA	GGAGGACTGGAACATGTGCA	(ATC)12	135
HLJHL1640	ACTTAAGTGTTTCTCCATACATGTCC	AGCCTGACATCACAACGTCA	(ATC)12	144
HLJHL1641	GCCTTGACTACTGAGCTCCG	TCCCATGAAACCCAGACAGC	(ATC)12	141
HLJHL1642	AGCAAAGGAAGTCTTACCATTTCT	ACACACACAAATACCACGATGA	(ATC)12	137
HLJHL1643	GTGCTTCAACGCCGTCTTTT	TGGTGTTTGGTCGGCATTAGA	(ATC)12	134
HLJHL1644	TGGTGTCAGGCTGTAACACT	GCTCCATTTCAGTCAGACAAGT	(ATC)12	109
HLJHL1645	GTTCAGACAGGACGAGGTGG	AGTGCTCTTTGCTGCTGTCT	(ATC)12	150
HLJHL1646	ACTTGGAACAGTAACCGCCA	GCCAAAGACTCTGTGGAGGG	(ATC)12	122
HLJHL1647	TGCGCGTTTATATTCAGCACC	CTGAGGGAGGAAGCGGAATG	(ATC)12	131
HLJHL1648	TGAGCTGGAATAAGGGGTGT	TCGATTTGTTACCTGGCACT	(ATC)12	112
HLJHL1649	AGTGTGATCTGCCTGAGATACA	ACACTACAAATAACTGAGCACTCA	(ATC)12	147
HLJHL1650	TGTCCTGACAGATAAGCGGG	ACATGCAAAATAACGGAGGCAG	(ATC)12	122
HLJHL1651	AAAGGCAGGTACGTTCCGTT	CAACCAGAGACAGGCTCCAT	(ATC)12	150
HLJHL1652	CCGTGGTTCCCGCTATTCTT	TTTCCGAGCAGTGACACTGG	(ATC)12	138
HLJHL1653	CCGTGGTTCCCGCTATTCTT	TTTCCGAGCAGTGACACTGG	(ATC)12	138
HLJHL1654	GAGTCGTGAAAGTGCCTGGA	TCTGGTGATGTGGCTTTGATGA	(ATC)12	138
HLJHL1655	ACGCTGGAATCAGAAACCCA	CTGTGTGGGAGTTCAGAGGC	(ATC)12	115
HLJHL1656	TGGACAAACCCAAGCACGT	GTGTGTGGGAAACGTCATGT	(ATC)12	141
HLJHL1657	CCAGTGGGAGATGGACACAC	GGCAAGATCAATACCGCTGC	(ATC)12	150
HLJHL1658	CCAGTGGGAGATGGACACAC	GGCAAGATCAATACCGCTGC	(ATC)12	140
HLJHL1659	CTTTGTTGGCCGTCTGTGTG	ATTATGCGGACGTGGCAGAT	(ATC)12	140
HLJHL1660	TGGAGAAGTGGTAATGATGGTGA	TGTCTCAAGTGAGCTCTGTCTG	(ATC)12	136
HLJHL1661	CGCCGAACAACATAACGGAG	GTGAAACTTACCACTTTGCCCC	(ATC)12	141
HLJHL1662	AGTCAGCGTGTTGGTAAGGA	ATACACGTCTGGCAGGTTGC	(ATC)12	142
HLJHL1663	CCCAATCAATGTGGATTTCTGGA	TGCTGCTGCTGTCAGTTGTA	(ATC)12	105
HLJHL1664	GGAAGTGTCTGCCGATCACA	CCATTCTATATGACAACTGATTGCCA	(ATC)12	133
HLJHL1665	CAAAATTGCCCAGGCCTGTG	CGCTGAGAGGCTTTCCACAA	(ATC)12	150
HLJHL1666	AACGCCACGGATTACACCTT	TCTTCACTACAACCGCTGCA	(ATC)12	130
HLJHL1667	TCCATCTAGGGTTCTGCTCCT	GCGGCTGCATTTGTTCATGT	(ATC)12	148
HLJHL1668	TCTGTGGTGTTGTCTTGAACCA	GCTTTGGGGCTTCAGATTTGT	(ATC)12	122
HLJHL1669	ACACTGTTAGAAAAGTCCGTAGA	TGCGGTGGTAAATTGTGGGA	(ATC)12	139
HLJHL1670	TCGTGCAGAACTCTCCACTT	TGTCCAATAACAGCCTCCTGA	(ATC)12	137
HLJHL1671	AATGAACACCGTGGAGCCAT	TCTTCAAGCCAAGCAGCTGA	(ATC)12	118
HLJHL1672	CCCTCGTAAAATGATGATCATGGT	CGTGCCTTTCCGATACTGGT	(ATC)12	115
HLJHL1673	GCCTGAATGCGTACCTCCTT	TGCATTGTGTGTACAGCGTG	(ATC)12	114
HLJHL1674	ACTAGGTTATGCGTGTGGCT	CTCGCGACACACCTGTAAGA	(ATC)12	143
HLJHL1675	GGCCCGGCTTTTAATTGACTC	GACTGGGAAATGTTAACGACCA	(ATC)12	139
HLJHL1676	ATTTAACAGTGCTCTTCCAAGAAA	AGTGAGTTCAGTGTGCTGGA	(ATC)12	150
HLJHL1677	AGATAAAGCCCCATACATGCCT	TTGGACAGCAGCATCTCGTT	(ATC)12	142
HLJHL1678	AGCAACCAACAGAGACTGTAACA	ACCACTGAATCTGATCCCCTC	(ATC)12	128
HLJHL1679	AGGCACCAACTTTGTCACAA	GCACCACAACAACACTGTGT	(ATC)12	149
HLJHL1680	TGGTGCATCCTCTTGAGCTG	TCTCACATTGTGCCCTGTCC	(ATC)12	140
HLJHL1681	TGTTGAGGATTTGCAGCTTGT	ATCCATAATCGCCCACCTCT	(ATC)12	100
HLJHL1682	TCCATCTGTCAAGTTGGAGGT	GGTGTCCAATCTCAGGTGTCT	(ATC)12	118
HLJHL1683	GTGCCAACTTGATCACCCCT	CGGTTGCCGTGTTTTCCC	(ATC)12	109
HLJHL1684	GGGGTAGGAAACGCTGTGAT	GAGGCCCTACTGTGATCACG	(ATC)12	100
HLJHL1685	GATGGCACCACTCTCACAGT	TCCTCTGCTGGTGATGAGTA	(ATC)12	116
HLJHL1686	AGCTCAGTTTGACGTGGTCG	AGAGTGCAGAATATGTCTCTCTGT	(ATC)12	150
HLJHL1687	CGGCTTTCTGCAATTGCCTT	AGGGGAAATTAACTCTGACGTGA	(ATC)12	150
HLJHL1688	AATCCTGGGCTGAGCATACA	AGGTTGGCCTGTGTGTATTT	(ATC)12	110
HLJHL1689	CACACAGCTGCATCCAATCC	CCTATGCGACCAGGTGTGTT	(ATC)12	144
HLJHL1690	TGACCATACCTTGCTCGTCG	CTCCTGTGCACTTTGGAATTGA	(ATC)12	100
HLJHL1691	AAAAGCCATTCGCCAACAGC	TCCATCCCTTTGGCTTTCCT	(ATC)12	141
HLJHL1692	GTCGGACAGAAAGCCTCCAA	TCAGAGCTGCATCTTTAATCGC	(ATC)12	150
HLJHL1693	GACGTGAACAAGGGTGACGA	AGACAAAGTGGACGAGCAGT	(ATC)12	150
HLJHL1694	CGAGCGTGCTCTACTCTCTC	CCCTGAACGTGTCGCTTCTA	(ATC)12	150
HLJHL1695	TCAAGACATGCGATTACAGGA	AGATTTACATCCTCCCTCCCCT	(ATC)12	119
HLJHL1696	GCCAACATACCACCAACACC	GCCAACAACTCTTCTACAAATAAAGTG	(ATC)12	143
HLJHL1697	GCGATCAGCGTGAAGGTTTC	TTCAGACCATGCTGCTCAGG	(ATC)12	150
HLJHL1698	GAGAAACAAGCCCGCCAAAG	ACACACTTGGGGCTCAACAT	(ATC)12	145
HLJHL1699	CCCACATTAACCCACCGTGA	GAGGAGCCCAGGTGAGTTTC	(ATC)12	134
HLJHL1700	CGATCAGAGATGAGGCTGAGT	ACTCTCACACCTGTCAATTTCCA	(ATC)12	120
HLJHL1701	CGATCGTTATGTTCGCGTTCT	TGTGTGCCTCATTTGCAATGA	(ATC)12	146
HLJHL1702	CCTCCTGCTCTTCAATGTCGT	GCTGGCAGTGAAGAAGACCA	(ATC)12	113
HLJHL1703	TCCTTATCATCGTCTTCACTTGCA	CGTCAAGAGTAGCCGACCAA	(ATC)12	142
HLJHL1704	TGGGGTCATGGTAGTCTATTTGT	CGGAATCAGAACGTCGTGCA	(ATC)12	148
HLJHL1705	TCCTGCTGTGACTGACTCCT	TCCATCATGCTGAGCTCCAC	(ATC)12	149
HLJHL1706	AAGTTGACTTCTTGCTGCCC	AAGTTCCACAGCAAGATAAATTCTT	(ATC)12	135
HLJHL1707	AAGCATGACTCCCAGGTGTG	GGAGTGCCCTACATCTGCTG	(ATC)12	110
HLJHL1708	AGAGCAACTGACTCCATGTCT	TGCCTGGCAGACATTTGGAA	(ATC)12	132
HLJHL1709	TGCCAAACCTACTTAGAATCAATCA	TGAATGGACCTTGACTCTGGA	(ATC)12	144
HLJHL1710	TCACAACTGTCCATCGCCAA	AGATACGGTAGCAAACTTGGT	(ATC)12	148
HLJHL1711	TCACAGTCCTTCAGGTGGGA	AGGAGAGAAGACACTGGAGCT	(ATC)12	144
HLJHL1712	ACTTTCCTCCTGCATGACCC	TGTACAGTGTTGATTTCCAATGTT	(ATC)12	148
HLJHL1713	CCCTCCCTCTCCCCCATTTA	ACCGGTGAGCGTTTCATCAT	(ATC)12	150
HLJHL1714	TTTTTAAGTGTGCGCCTGCC	CCTGCATGACCAGAAGGAGT	(ATC)11	129
HLJHL1715	TCCCACAGGAACCAGAGAGT	GTCTTCGCCATCATCAACACC	(ATC)11	137
HLJHL1716	GGCGGTCACAATGAAGAAGC	GCATGCACATACCTGCTGAC	(ATC)11	149
HLJHL1717	TGTCAGCCAAGGTCTAACGT	ATGACACGTGGAGCAGAAGG	(ATC)11	109
HLJHL1718	TGGCGTGTGTCAGGCTTTAT	TCTGGCTGGACAGGTACAGT	(ATC)11	147
HLJHL1719	CTTGTGGAGGTCAGAGCTGG	CTCTCTGGATTGTCCGCCAT	(ATC)11	126
HLJHL1720	GCATACACATACATACGTACACACA	ACTAAATTAGTGTGGCTATAGTAAGGGT	(ATC)11	144
HLJHL1721	ACTCTGTGACCAACTTGAGCT	GGAGTGAGGTGAGCGTCAAT	(ATC)11	100
HLJHL1722	TGTCAGTCTTCAACATCCCTGT	TTCTTGCTGACTCACCAGGC	(ATC)11	142
HLJHL1723	TGCAATTAGGCGGCCAGTAA	ATCCTCGCCACCATCTTCTG	(ATC)11	120
HLJHL1724	CTGGATACTGTGCGTGCAC	AGCTGCATGACATGTGTTGT	(ATC)11	134
HLJHL1725	CTGAATGGACCTTGAGTCTGGA	TCTTGCTCACTGTGAAGTGGA	(ATC)11	118
HLJHL1726	CGATCAGTGTGTGCCGTTTC	AGTACTGGACAGCCGAGTCT	(ATC)11	149
HLJHL1727	CACACTCCGACACTTGAGGG	TGCCAATGATTATGACGGTGC	(ATC)11	110
HLJHL1728	AAAGGACAAACGGAGGGTGT	TGGCTATCAGGCTTTGGCAA	(ATC)11	103
HLJHL1729	GGTCTCTTCGTTGCCATGGA	CCTGCTAAGCACCACCAACA	(ATC)11	150
HLJHL1730	TCACCTCTTCCTCTCCTCTTGT	TAGGGCACAAAAGGGGACAC	(ATC)11	124
HLJHL1731	TGGTTTGGAGGACTGGTTGG	TTCATGGTGCACATCAGGCT	(ATC)11	115
HLJHL1732	TGCTAATTCACAGGCAGCGA	ATGGCATGCCGGAAATGAGA	(ATC)11	135
HLJHL1733	TGATGGTAAGGATGATCATGATGA	ACAATTTTCCTCCTTACAATGCTT	(ATC)11	149
HLJHL1734	CGACTGGTTCTGTGTGCTGT	TCATCGGTGCTGTCAACTGT	(ATC)11	136
HLJHL1735	GGTCACTGACAGCCTCCAAG	TGAGTCCAGTAAGCTCCCCA	(ATC)11	145
HLJHL1736	CAAGTGCATGCTGTTTGTGGA	GCAGGCAGAAAGTAGGTCTGT	(ATC)11	105
HLJHL1737	TTTAGGTGTCCAAGCCCGAG	GGTTCTTGCAGACTCGAGCT	(ATC)11	136
HLJHL1738	GTTGTTTCTGGGAGGGGAGC	CTCCTCCCTTTGCCGAAAGA	(ATC)11	138
HLJHL1739	TGCTACTGTTGTTGACAAGTCA	TCTGCATCACCACGCAAGAT	(ATC)11	138
HLJHL1740	GAATGGACCTTGAGTCTGGCA	TGCAACTAACAAGCACATGGTC	(ATC)11	145
HLJHL1741	ACCCATTCCCCAGATCATCA	CATCGAAGCACTGGACGACT	(ATC)11	122
HLJHL1742	TGCAAACGGATTCCCTCCTC	ACAGATTTTCACACGTGTGTTTGT	(ATC)11	143
HLJHL1743	TCCTCTACCTTGGCCATGGA	AGGCTCCACTCATGTCTCCT	(ATC)11	133
HLJHL1744	TGCCATGCATGCAAACAACT	TGCATTTGTACAAGTGGGACAG	(ATC)11	143
HLJHL1745	ATCTCGCTTCCGCTCAAGAC	CACTAGGCCTCCGATGTTGG	(ATC)11	247
HLJHL1746	TGTGCTTAACAATTGAGAGAGGGA	GTGTCTGACACTGGGTCTTTG	(ATC)11	116
HLJHL1747	GCTGTCAGCAAAAGCACCAT	TGAACTGCCTGCTTTGTTGT	(ATC)11	133
HLJHL1748	CCCGAGCTTGGAGAAGGAAG	AGACGCAGGACTTTGATGACA	(ATC)11	109
HLJHL1749	CTGCTGGTGAAACTCTCCCC	TACCCGCCTCTTCCTCATCA	(ATC)11	136
HLJHL1750	ACAGCTCTGTCACTCACCTA	TCCTCTGCTCAGGTTGGAGT	(ATC)11	148
HLJHL1751	TGGGCACAGAGGTTGCTATAG	CACCTGGTCTGGCATGTCAT	(ATC)11	143
HLJHL1752	TGCTTTCCCCTTTATGCCAT	ACCTGTTGGTTGCAGACTCT	(ATC)11	149
HLJHL1753	TCGGTCTGCAAAGCTTCCAT	ATCGGCAGTCAATCACAGCA	(ATC)11	214
HLJHL1754	CTTCACCCACGGCGGATTTA	GGGTGTCTTTGGCTGACTCA	(ATC)11	114
HLJHL1755	GGTAGGGGAAAACCTGACAGT	AGCAGCAGTAGGTGAATCCA	(ATC)11	134
HLJHL1756	TGTTTACGTGAGGATGGCGG	AGCCACCTCATCCCCTATCA	(ATC)11	131
HLJHL1757	AGACGCCAAAATGACCGACT	TGGTCTGAAATCACTCCTTAGTTCA	(ATC)11	133
HLJHL1758	AGTTCTGAGCACACATCGCT	AGGCGAATAATGAGCAGCTGA	(ATC)11	135
HLJHL1759	ACACTTCTTTAAGGTGATGGGGA	ACAGAGCAGCAGAAACACCT	(ATC)11	109
HLJHL1760	ACACTTCTTTAAGGTGATGGGGA	ACAGAGCAGCAGAAACACCT	(ATC)11	131
HLJHL1761	CCTGCAGTTTCACCTTGCAC	ACATGCACCAAACCTCGTCT	(ATC)11	131
HLJHL1762	CCTGCAGTTTCACCTTGCAC	ACATGCACCAAACCTCGTCT	(ATC)11	146
HLJHL1763	CCCCTAGGTTCATTTTGCGC	AAGAGACGATGCAGCAGGTT	(ATC)11	146
HLJHL1764	TTCCCCTGAGACCTGGAACA	TGTCCTCCCACCCTACTGAA	(ATC)11	137
HLJHL1765	TCTTGGAGCTCACTGTCTCG	GCCCAAGCCAACAGCCAC	(ATC)11	129
HLJHL1766	CAATTTCCACCTTGCACACA	TGTCACATGCACCAAACCTG	(ATC)11	100
HLJHL1767	CTTCCTCCCACCACCATCAC	AGAGATTAACGTCCTGTCAGAGG	(ATC)11	150
HLJHL1768	CTTCCTCCCACCACCATCAC	AGAGATTAACGTCCTGTCAGAGG	(ATC)11	118
HLJHL1769	TCTGCCTCACACAGAGCATT	GGCTGAGTTATGTGATCCAACAC	(ATC)11	118
HLJHL1770	AGGTAATCATGTCTTGTCAGTGT	GGCCTTTCTGGAAGCAACAC	(ATC)11	150
HLJHL1771	ACCCTGATGAAGATGATGAAGATGA	AGTCAACTTTAGCATGGGTGT	(ATC)11	128
HLJHL1772	ACGCTATGATCAAGGCTTGGT	CAGTGTGTAGCCGGCCTAAT	(ATC)11	120
HLJHL1773	AAAAGGGATCCTGGCCTTCG	TGGAGGACCTGGACGATGAT	(ATC)11	145
HLJHL1774	TGTATTGCGCTATGGACCGT	CCACCGCCATCTCCATCAAA	(ATC)11	138
HLJHL1775	AGCTCACTGTTAGTGGTGCA	GGCCCAGTGATGGTATGCAT	(ATC)11	144
HLJHL1776	CCTGGCGGGGAACACATTAT	TGCTGCAGCTGAACTCAGAC	(ATC)11	128
HLJHL1777	ACAAACACTTGACCTCATGGC	TCTGTGCCCCAATGTCTGTC	(ATC)11	101
HLJHL1778	GGCTTTCAGAATCCATGAACCA	TGTGTTTCGTAAAAGGCGCT	(ATC)11	140
HLJHL1779	TGGACTCCTGTTGTAAGAAGGG	ATGATGTGGTTCGTGTGGAC	(ATC)11	132
HLJHL1780	AGCCTTGGAACCTGGAACAC	TCGCCCTAGTGTTTCCTTCC	(ATC)11	119
HLJHL1781	TCTGCCTCACACAGAGCATT	GGCTGAGTTATGTGATCCAACAC	(ATC)11	124
HLJHL1782	TGTCTGGGCTATCCTGGTCT	TGACCGTGGTCCTTTCTCTG	(ATC)11	150
HLJHL1783	TCTGCCTCACACAGTGCATT	GGCTGAGTTATGTGATCCAACAC	(ATC)11	137
HLJHL1784	TTCAAACCGCCACAAGAGGT	TCTGTATAGTATAGAGTGACAGTGAC	(ATC)11	150
HLJHL1785	CCAGAGCGAGAGTAGAGATCC	ACCCGACTAGACGTCTCACT	(ATC)11	147
HLJHL1786	CCCATCTTCTGCAGCGTAGT	CAGTTTGTGAATCCCTGCGT	(ATC)11	138
HLJHL1787	ACTCATTCCTGATGCTGCCG	AGGATCAGGAGCCTCCAACT	(ATC)11	132
HLJHL1788	CTCCCTTTGACCCAGAGCTG	AGCTCCCTCCTCTCAGACTG	(ATC)11	145
HLJHL1789	CTCACCGTCTGCAGTCTCTG	TCTAAATCCGCTGCACACCC	(ATC)11	132
HLJHL1790	CTCAACGCTTTCTGCAGGGA	CTTCTAGCTTCTTTGCACGCA	(ATC)11	135
HLJHL1791	AGCTGCTGGAGGATCTGTCT	CTGGGCCCTTTAGTGTCCTG	(ATC)11	100
HLJHL1792	CGTGTGCTCCTCTCATACCG	ACCATCGATGACTGAGTAACGT	(ATC)11	150
HLJHL1793	CAGCAAACCAGCCCTAGTCA	TCAGGACCTCCCCATGTCAA	(ATC)11	121
HLJHL1794	GTGAGGCTGCTGCATTTCTT	TCCGTGCTTATTATTTTAGGAAAGTT	(ATC)11	126
HLJHL1795	CAGCTCTACTGTGACGGCAC	ACGGAGAGACAGTTCAGGGA	(ATC)11	136
HLJHL1796	CCTCTCCTAAGCTGCAAAAGGT	TCCCACTCCACTAGACAGCT	(ATC)11	113
HLJHL1797	AATTGTCCCCATCAGCAGCA	ACCCCTCAATTCACTTGGCA	(ATC)11	142
HLJHL1798	CTGCCCTCTCTCTGTCTCCA	GTCTGCTGTCAACAGGTCAGA	(ATC)11	136
HLJHL1799	CGTGCACCCCTAAGTCAAGT	AGTGGAAGAGGCTGAGAGGT	(ATC)11	150
HLJHL1800	CCAGGCGTTTTGGATTTGGA	AGGCCAAGACACTACTGAGGA	(ATC)10	149
HLJHL1801	CACTGGTGTCGTCTTGTGGA	ACAGTAGGGAACAGCATGCC	(ATC)10	132
HLJHL1802	ATCCGTGCATATGCCCTAGG	CCCAAACTGATTAAGGACTCAGC	(ATC)10	132
HLJHL1803	TGCTGCCACTTGAGAACACA	AAGCACTGACCGACCATCTG	(ATC)10	143
HLJHL1804	GGTCACAGCAGGTCAACGAA	TGCACACAGAGTTGCAGTCA	(ATC)10	108
HLJHL1805	AGTTGCTGAGGAATCGTGCA	TCTGGCTGATCCTCTGCTCT	(ATC)10	133
HLJHL1806	AAGTCACCTCTTCCCTGGGA	AAGGGCAGAGAATGATGGGC	(ATC)10	121
HLJHL1807	AGGTGCACCTTACCTCTCTT	TTTGTGGAGACCTGCAGTGG	(ATC)10	137
HLJHL1808	GGTTGTCCCGAAAGAATGCT	TGACAGTGTGAAGGATACCAACA	(ATC)10	147
HLJHL1809	TTAAGCAACCCCAGAACCCG	TAGCCTCTGTGGTTGCAGTG	(ATC)10	136
HLJHL1810	AGGGCTTATCCTCAATTGTACCC	TGTTCTGGGCTACTGATGGC	(ATC)10	126
HLJHL1811	TGAGTAGCTCAAATTTGGTCACA	GGGGCAATTGTGACATGCAT	(ATC)10	122
HLJHL1812	CCACCGGTAGGCTACAAGTG	TGGAAATCGCAGAGGTGATGA	(ATC)10	139
HLJHL1813	CCACCGGTAGGCTACAAGTG	TGGAAATCGCAGAGGTGATGA	(ATC)10	123
HLJHL1814	GCCTCTGAATAAGGATATTAAAGCCA	GGGAGGGTTCCAGTCACTTT	(ATC)10	123
HLJHL1815	CAGGTGGGAAAACGGAGACA	ACAGGGTAGTGTTGTTTCCTT	(ATC)10	145
HLJHL1816	GGTTCCGCAAAGCAGGTTTT	GCACACAAGCTGCCTGTAAG	(ATC)10	138
HLJHL1817	CCAGAATTTCAGGCTACATTGGC	AAGTGGCGGCATCATTAGCT	(ATC)10	122
HLJHL1818	ACTGCAAGGTGGTAAATCTAATTTT	AGGGCAAAGATCCTACAGATTGT	(ATC)10	112
HLJHL1819	CAGAGGGCATGACAACCAGA	AGGAGACATAAAGCACTGGTCA	(ATC)10	135
HLJHL1820	TCCATTCAGATGCCTGCAGA	CCACTGAGTCGCTGCTGTAT	(ATC)10	132
HLJHL1821	GACGCTCCGATACACTCTGG	ACTGCCACTGGTCGAAAAGT	(ATC)10	143
HLJHL1822	TGGAGTGAGAGCAGGGAAGA	GGAACCATTGAAGCTGTGCC	(ATC)10	144
HLJHL1823	AGCAATTTCACAGATCAAAATTTGGC	AGCTTCATCTGACCAGTGGTG	(ATC)10	112
HLJHL1824	GCATCCCACTTAAGGACTTGT	TGCTCTTCTCTGTGGCTTCT	(ATC)10	149
HLJHL1825	TACCCAAAGAGGAACGGCTG	GCCGGACAAATTGAAGAGCC	(ATC)10	150
HLJHL1826	GGTAGAGCTGGATGAGGTGC	TCCATGGGGAGTGAGAGAGG	(ATC)10	101
HLJHL1827	TCAGCCTCTCTCAGCAGACC	CCAGGTCTGTGGGCTATACA	(ATC)10	147
HLJHL1828	CTCTCATGTTGTGTCGCCGT	GGTGACGGTGATGGCTCAAA	(ATC)10	147
HLJHL1829	GCCATTGTGTCAAGCTTGGG	TGACTGTTGAGTGCTGCAGA	(ATC)10	134
HLJHL1830	GGAGATCGGGTTGTTCAGCT	CCAGGGGTGGTGGTAGTAGT	(ATC)10	149
HLJHL1831	ACTTTGTGAGAGGCTCCAGC	GGCCTTCAATGGTATGTTTGACA	(ATC)10	133
HLJHL1832	CACCCAGAGGAAGAGGAGGA	TCCTCTTCCTGCTCCTCCTG	(ATC)10	114
HLJHL1833	TTCCACGTCCATTACAGCCC	TTCGCCCTGTTAGAATCGGC	(ATC)10	144
HLJHL1834	GCAGTCCTACCTACAGCACC	ACCCATACTACCACTCAGTACT	(ATC)10	138
HLJHL1835	GCCGATCGCTGCTGTGATAT	GCCCAGCCCACCATCATTAT	(ATC)10	146
HLJHL1836	GGTGTTTGCTAGCCCACTTG	CAGTGTGGTGGTGGACATCA	(ATC)10	125
HLJHL1837	TTTGTCCGTGTGTTTCCGTT	TGATCCCCGACCTCGATGAC	(ATC)10	132
HLJHL1838	GCGTTCGTACAGCAATTGGT	ACTTGAAAGCATGCAATCCCC	(ATC)10	150
HLJHL1839	CCGGACCAAATGAGGAAGCA	TCTCTGAATGTAACACGGGCT	(ATC)10	150
HLJHL1840	AATATCGGATCGGTGCACCC	CACGAGTGGAGTCAACACGT	(ATC)10	129
HLJHL1841	AATATCGGATCGGTGCACCC	CACGAGTGGAGTCAACACGT	(ATC)10	120
HLJHL1842	TCCCACAATGCACTTTGAGGA	GAGTTAAAAGGAACGCGCCC	(ATC)10	120
HLJHL1843	GGCAGCAACGATGTCATTCC	TCTCTTCCCTGCAGCATTGG	(ATC)10	238
HLJHL1844	CTCCCCTCTGCTTCCCTCAT	CTTCATCGAGAGGCCGATCC	(ATC)10	140
HLJHL1845	CCCATAACAAGAGGCACCGT	CGTAATGACGTTGATCAGAAAACTG	(ATC)10	118
HLJHL1846	GTGTTGTTGACGCAGGTTCC	CCTCCCCCTCCCCTAAATGT	(ATC)10	135
HLJHL1847	CAAGTGAGGCCGTCAAGAGT	CTCGTTCGGTCTGTCTGCTT	(ATC)10	147
HLJHL1848	CAGCAATCGAGCACATGCAG	CATACTCGGCGTTGTGGAGT	(ATC)10	113
HLJHL1849	AGGTCAGGGGTTCAGAGGTT	TCCAGTAGAGGGCAGTGTGA	(ATC)10	145
HLJHL1850	AGGCTGAGTTATGTGATCCAACA	TTTCTGCCTCACACAGAGCA	(ATC)10	128
HLJHL1851	TGCTGATGCCCACATACTGT	GCTACGGTGGCAAATTGTGG	(ATC)10	150
HLJHL1852	GCAACCAACAGAGACTGTAGC	TCCCACTGAATCTGATCTCCTCT	(ATC)10	139
HLJHL1853	AATGCACACAACCCAATCCA	TAACAGCACCACCACCTCTG	(ATC)10	143
HLJHL1854	TGAATGGACCTTGAGTCTGGA	CGGTTGTGATTGGTGCCTTG	(ATC)10	150
HLJHL1855	CTTGCAGTTGTGGAGGGACC	TTTTCGGCAGTTAGCTCCGT	(ATC)10	105
HLJHL1856	TCTTGCAGATACGGCCACAG	TGCTGCCAACGTAACAGACA	(ATC)10	127
HLJHL1857	GGTTGCTTGACAAAAGGGACG	TGACAACAGTTGTGCCTGGT	(ATC)10	105
HLJHL1858	GGTAACGCCTTGCTTCAAAAGA	AGAGAGCCTGTTTGAGGACAG	(ATC)10	105
HLJHL1859	GACACCAAGTCCTCCCGAAG	TGGACCATTTGTGTGTGTCCT	(ATC)10	133
HLJHL1860	CGATGTAGACGATGGTGGCA	CAAACACTTTGTCTGGCGGG	(ATC)10	100
HLJHL1861	TTATACAGCCCGCTGACGTC	GAGAGGAAGGAGGGAAGGGG	(ATC)10	102
HLJHL1862	AGTCTTGCTTTTGGTAAATTGAACA	TGCACTCTGAGCATGTTTACAG	(ATC)10	127
HLJHL1863	GTGTGTGTAATTCAGACCTGTGTG	GTGGCGCCCTACTGGAAAT	(ATC)10	137
HLJHL1864	TCAGGGAGGTACACGTTTTCA	CATGGAGGTGATGTGGTGTGA	(ATC)10	149
HLJHL1865	AGGCTGAGTTATGTGATCCAACA	TTTCTGCCTCACACAGAGCA	(ATC)10	123
HLJHL1866	AGAGAAGCTGCCACATCTGG	ACAGAATGGCCACCAGGATG	(ATC)10	150
HLJHL1867	GGTATTGCTGCCTCTACGCT	GCCAGCACAGACACAAATACG	(ATC)10	135
HLJHL1868	TCGCAGCATGGTGATGTAGT	TCTGTCAGCACAATGGAGGG	(ATC)10	115
HLJHL1869	TCAATCCCGATTGGTGCACA	GCCAAGACAGTTTCAGCCAC	(ATC)10	124
HLJHL1870	TTCCTGACGAGCATGTTCGC	AGGGCAAGTGCTAACTGCTT	(ATC)10	146
HLJHL1871	TTCCTGACGAGCATGTTCGC	AGGGCAAGTGCTAACTGCTT	(ATC)10	150
HLJHL1872	ACCACTTCAGCCCAGAATCA	GCTTTTGCTTTTACTCTGAACTCA	(ATATC)7	150
HLJHL1873	TGTGGAGGAGATCAGGAGCA	CTCAACCAGCCACAAACTGC	(ATATC)6	148
HLJHL1874	TGGTTTAGCCACCAAGCCTT	CCATGCCACCTTTCAACACAG	(ATATC)6	116
HLJHL1875	AGGCGAGTCGAGCAGGTA	AGTGTTTTAAGAAGCATGTGATCTGA	(ATATC)6	100
HLJHL1876	TCCAGTAGTCCAGATCTGTCCA	TAATTCCGTGTGGGATGGGC	(ATATC)5	141
HLJHL1877	GGAGAGAGAGACCAGAGCCT	TTACAAGGACTGTGCGTGCA	(ATATC)3	116
HLJHL1878	GCTCCTCAGTCAGACCCTTT	CATCTCTGCCGACAGCTGA	(ATATC)2	132
HLJHL1879	AGAGCTGAGTGATCCCCTGA	TTCTCTCTTCACATCGTCAGTT	(ATATC)2	104
HLJHL1880	TGCCAGCACTACTGTAAGGT	GTGAGCGGCACAACATTAGT	(AT)9	146
HLJHL1881	GCAGCCTGTTTCTTCTTTCCT	TGCTTTGGTTTGGTGCATACA	(AT)9	142
HLJHL1882	GCACTCATTATGCAGAATGGCC	TGCCACATCTTAACCTACTGCA	(AT)9	131
HLJHL1883	GCTCATTTTGTCTGCAGGCT	TGAGTCTGTCATTTGTCCTCTCT	(AT)9	115
HLJHL1884	ACTGGACGTGTTGGGGAAAA	GAGCCTCACTGACAAGCCAT	(AT)9	250
HLJHL1885	AGTCATCCGGCATGGGAAAG	CACAGCCCTACTTGTGGTGT	(AT)9	130
HLJHL1886	AGTCATCCGGCATGGGAAAG	CACAGCCCTACTTGTGGTGT	(AT)9	128
HLJHL1887	TCACAACGGATCACATATCCAA	ACAGAGTCTGACAGTCATAAACAGA	(AT)9	128
HLJHL1888	TGTATTAACAGCCTCAGGGAAA	TGCTATAGAAGGATATCAACATGGCT	(AT)9	110
HLJHL1889	TGTCCATAGCCATACACACACA	CATGTGGGTGGGGTTTGAGA	(AT)9	144
HLJHL1890	GCGACGGGAGAATGAAAGGA	TGAAATCCTTTATAATCATGCAGAGCA	(AT)9	128
HLJHL1891	GTATGTTTGTGTATGTGTGTATATACCA	AGGAGAAAACCAGCCTCACA	(AT)9	135
HLJHL1892	CGTCACAGTGCACTATGAGC	CTGCATGCAGAGGATTGTGC	(AT)9	137
HLJHL1893	TGTAAACCTGTACTACTTTTCCTGA	AGAATATCCTGCATTATTGTGTGTGT	(AT)9	150
HLJHL1894	CAACCCTGTTAATTCCCTCCCA	AGAGAGAGAGGTGCGCTCAT	(AT)9	120
HLJHL1895	GTCTGTGGATCGTAACCTCACA	GCCTCAGTGATTTATGTTTTATGGC	(AT)9	125
HLJHL1896	AGACCATAATGGAGTACTGAGATTCA	TGTGTGTGTGTGTGTGTGTG	(AT)9	130
HLJHL1897	TGGAGTACTGAGATTCAATTTACAGA	TGTGTGTGTGTGTGTGTGTG	(AT)9	226
HLJHL1898	CATACCCCTCTCCTCCCCTC	GGTGTTCCTAATAATCTTTTAGTTGAGT	(AT)9	217
HLJHL1899	CGAAACACCTAATACACTGACACA	GGGGGTGTTCTAAAACTTTTGACC	(AT)9	149
HLJHL1900	ATCGTGCTAATGGGAGCCAC	GTCAATTGACACAACATGAACAGT	(AT)9	101
HLJHL1901	AGAAGTGGGCCGACATATACA	GGAATCGGTATCGGGCCAAA	(AT)9	135
HLJHL1902	ACCTCCTTCCCTCCTTAACCA	AGATCAGCAGGAGATGACGT	(AT)9	150
HLJHL1903	AACTAAACTGACCTGTACGTGT	TGGAAGATGGTTTAAGGTTCAGT	(AT)9	139
HLJHL1904	AGTAGGGAGACGATGGTGGA	TGGCATTGTCTTTGGATGGGA	(AT)9	247
HLJHL1905	GGGCAGCTTCCAGGTATGAA	AGAGAATACTACAGACCAATGTGG	(AT)9	116
HLJHL1906	TGTAAGTGTTGGATGGTGATGT	TTGTGGTGTGTTTTTGTTGCT	(AT)9	150
HLJHL1907	TGGTGTTCGTCTGTCTACTGC	CTGCTGGAGAGCCAAAGTCA	(AT)9	104
HLJHL1908	TGGCAACCACATCCCATACC	AAACCAAAGAAACACAACGGT	(AT)9	146
HLJHL1909	GGGGATTTCTGAGGAGAACTGG	TCTGTACGAAGGAGTTCCGA	(AT)9	145
HLJHL1910	TGCTGATAAGAGCATTAAAATGAGAA	TGTAAGACGGTCCACAATCAT	(AT)9	130
HLJHL1911	GTATGTGCGAGCTGTGCTTG	ACGACATTCTGTTTGAGCCA	(AT)9	107
HLJHL1912	TTTTTGCCTTGGTCGCACTG	AATGTACCAACTCCTTATTCTTGTTT	(AT)9	131
HLJHL1913	TCGTGTATGAAACTGTCCATGT	TCACAAACCCATCTCTGCAT	(AT)9	135
HLJHL1914	TAACGGCGGATAACAACGGT	TACTGATCCTTCCCCGCTGA	(AT)9	150
HLJHL1915	TGACAGACAGCTGCATGTGT	ACACACAAACAACAACAGTCAACT	(AT)9	150
HLJHL1916	TCAATTTTGACGACAACAGGGT	TGGTGGCAGTTGACAAAGGT	(AT)9	129
HLJHL1917	TCCCCACTGCATAGTTTTTCT	AGACGGTATTGTAGACCCACT	(AT)9	217
HLJHL1918	TGTATATGTGTGTCTATATGTGTGTATG	AGAGTGTCATTGCCTTGCCA	(AT)9	144
HLJHL1919	CTAGGTGGTGCTACAGACGC	AAAGTTCAAGGGGGCCGAAT	(AT)9	112
HLJHL1920	AGCCACCTCGTTGCTCATTA	TCTCTCCTGACAGCTGGTCC	(AT)9	112
HLJHL1921	TCGATACACAGACGCCAAGT	TCTCTGTTTGTTCATCTCACTCCA	(AT)9	149
HLJHL1922	GGTGTTCTGGATGTGCTAGAGT	TCCAGAACACCAACACCCTG	(AT)9	125
HLJHL1923	ACACACATACATGCATACATACCA	TGAATATGTGTACGTGTGTGAGT	(AT)9	107
HLJHL1924	ACACACATACATGCATACATACCA	TGAATATGTGTACGTGTGTGAGT	(AT)9	134
HLJHL1925	ACACACATACATGCATACATACCA	TGAATATGTGTACGTGTGTGAGT	(AT)9	134
HLJHL1926	GTGCATGGCGAACAATGTGG	GTATTGACAATACTGCACTGTATGC	(AT)9	134
HLJHL1927	ACCTTTAATTGCCCTTTCAGTCT	GCGGCTCAACTGATCTGCAT	(AT)8	103
HLJHL1928	TGCTTAACTGTCAAGCCCAGT	GTGTGCAAGCCCTGTTGTTT	(AT)8	150
HLJHL1929	TCTGAAGCGCCTGTTTCTGT	TGGGGATGGACTTTGAGTCA	(AT)8	129
HLJHL1930	CCAACAACATAATGGCAGGTGT	AGTTATGAAAGGGACGTGGGT	(AT)8	100
HLJHL1931	ACTCTGCTTGAAATGTAATTGCACA	CAGCCCAGAAAGATGAGGCA	(AT)8	120
HLJHL1932	GGGGTCAACCTAGGCCAAAT	TGTGTGCAATAATACACCGCT	(AT)8	237
HLJHL1933	TGGGACATAAGCAAAGTCACCT	ACCTGACTATAATTGAACGGCA	(AT)8	130
HLJHL1934	TTGTCACACATGCAGCAGGA	ACACGGACAAATGCATCAACA	(AT)8	100
HLJHL1935	AGGTAGATTCTTAACTGCTGATGT	AACAGCAGTCAAAACAGGAAAA	(AT)8	147
HLJHL1936	GGTGTGTCCAAACTTTTGTCCT	TGTTTGTGTGTACCCTTCCTGT	(AT)8	149
HLJHL1937	ACCACACATGTAGAAAACATCCA	CGGGCTTCTCTGGAGACAAG	(AT)8	116
HLJHL1938	GGCAACTTACAGGCAGGGTT	GACGGATCTTTTTCGCTCCT	(AT)8	103
HLJHL1939	AGTCGCAGCACCAAGACTTT	TGGGATGTGCAATGATAGGGT	(AT)8	141
HLJHL1940	TCAGGTACTTGTACTTTACTTGAGT	CCCCGGCAGTCTAGGACTAT	(AT)8	142
HLJHL1941	AGGATGCAAAGATGATGCCA	TGTAGTTGTGGATTTAAGGAAGGT	(AT)8	132
HLJHL1942	TCTTCCTGTTTCTCTCTGAACTGT	TGCTCACAGACACACTTACATCT	(AT)8	106
HLJHL1943	ACAGGTCGTCGTTGCAAATG	CGGTCCATAGCACAATACAAAGC	(AT)8	150
HLJHL1944	CAGAAGACTGCAGCACATTTAT	TGTTTTCAGAGCGTGTTTGC	(AT)8	147
HLJHL1945	CTGGGGCAGTGGCTAGAATT	AGCATCTCACTATCACTAACGCT	(AT)8	146
HLJHL1946	TGATGGCAGCAAAGCTCTGA	AGCACAAACCCTTCCTCAGAG	(AT)8	101
HLJHL1947	GCTGTGTTGACTGGAGATCCA	TCCTCCTCCATCAACACGTC	(AT)8	123
HLJHL1948	AGGAGGTGAAGACGTAGCCT	AAGTAGGCGGTGAGTGTAGG	(AT)8	103
HLJHL1949	AATGTCCCCTAACAGAGCCC	TGTGATCCTGACAAGGTGCA	(AT)8	128
HLJHL1950	GCGATCTGCCACTGCTTATT	ACGCCAAATGGAAGTTTGTCTG	(AT)8	126
HLJHL1951	GCACGGGTTCATAAATGCTGA	TGTCTACGCAAACCTGGACA	(AT)8	102
HLJHL1952	CCCTTCCCTCCTCTCTGTCT	CAGAGGTTTTAGGGGTCCTCC	(AT)8	105
HLJHL1953	CCTTCCCTTAGGCCTATGGT	CACCTCTCTCCTCAAAGGCA	(AT)8	129
HLJHL1954	ACTACTGCAGTACATTTACAGGGA	CCCACACACAAGCTACCCAT	(AT)8	111
HLJHL1955	TCTTTTCTTCTCTGTCTCCTAGAAA	GCAACAGCATCCCATTGAGG	(AT)8	143
HLJHL1956	CGAGAAGGCAGGGGAAATCA	GGTGTTCCTGTAGCCTCACA	(AT)8	140
HLJHL1957	CACGTGCTATCATTGCTTACCTG	AGACATCACACACAACATACACA	(AT)8	112
HLJHL1958	AAATCAATGGGCCCGCTTTG	CTCTGTAGATAACACTGCCCCC	(AT)7	150
HLJHL1959	TCAAATGCACCATCAACAGCA	TCTGGTATAAAGGACAGCAAGCT	(AT)7	121
HLJHL1960	ACAGGTTGTCGTTGCAAATGA	ACGGTCCATAGCACAATACAA	(AT)7	247
HLJHL1961	ACCTACTGTGAAGCATGTATATACA	TGGGATGAGCCTTATATTTGAGCA	(AT)7	141
HLJHL1962	ACGCGCTGCAAATAAAAACG	ACACACACATACATATATACACACACA	(AT)7	150
HLJHL1963	GCGCTGCAAATAAAAACGATGC	ACACACACATACATATATACACACACA	(AT)7	144
HLJHL1964	CGCGATTCAAGCTCTACCGA	ACTTTTCCCATGTGATTGCAGT	(AT)7	142
HLJHL1965	GGCTTGAGCACCTTCCCTTT	GGAAGCTGTGTGCAAACAGG	(AT)7	110
HLJHL1966	ACGGTTCATAGCACAATACAAAACA	ACAGGTTGTCGTTGCAAATGA	(AT)7	120
HLJHL1967	ACGGTTCATAGCACAATACAAAACA	ACAGGTTGTCGTTGCAAATGA	(AT)7	135
HLJHL1968	CAGGATAAAGTGACAGTTTGAGCA	AGTCCTGCATTCAAAATTTCACT	(AT)7	135
HLJHL1969	AACTACAGGGCCTTGACTGC	ACTGTCTAGAACTGCACTTTGAGT	(AT)7	105
HLJHL1970	CAACTTGTGTGCCGTTGCTC	GCTGCTAGCAATGCTCTGTC	(AT)7	131
HLJHL1971	AGAGAGGGGAACAACATGCG	CAATCATCAGTTTGGGGCGC	(AT)7	149
HLJHL1972	TGTGACCAAGCTGCTATCAGT	TCCCGCCGAATTAGTAGGTG	(AT)7	147
HLJHL1973	TGTTTGGAAATGCTCTAGGTTGT	TTGTTGATGGGGCTGCTCTT	(AT)7	121
HLJHL1974	TGCTTGGGTGAGAATGTGCT	ACGGAATTCTGTTGGAGCCA	(AT)7	121
HLJHL1975	TGTCCCTGACAAAGACACTCA	TCCAAAGCGACTTTCAACTGC	(AT)7	104
HLJHL1976	ATTCCCCAACAATGCCAAGT	GTTCAAGGGGGCCGAATACT	(AT)7	118
HLJHL1977	ACGTTTGTTCTGGAGGCTCA	ACCTCTGTTTGTAACATAGAGTAGT	(AT)7	120
HLJHL1978	AGCACAGGGCCTCTTGAAAT	AATACCAGTGTTGCAGCAGC	(AT)7	150
HLJHL1979	CCGAGGACAGCAGGAAGATT	GTGGGATTGCTGTGGACAAA	(AT)7	116
HLJHL1980	CCCATTTTCAGCCCTAAAAGTGT	ACGCGTGTGTAGAAGAAGAGG	(AT)7	150
HLJHL1981	CCGCCTGTCTAATTCTTAAAGTTT	CGACTGCAAAACTCCAGCTT	(AT)7	123
HLJHL1982	ACCTCTCAGTACATGTGCGC	GAGCAGATGTGTTTGTGTGCA	(AT)7	150
HLJHL1983	CCCACACACAAGCTACCCAT	ACTACTGCAGTACTTTTACAGGGA	(AT)7	109
HLJHL1984	TGCGTATAACAATGCGATCGA	CGCGTTATGCTCGGTCCTTA	(AT)7	141
HLJHL1985	GCCATCACCACCCAACTGTA	AGGTGTGCAATGTCTGATAGGG	(AT)7	128
HLJHL1986	TGTTGTGCACATTTCGACCG	GCCATTTCATTTAAGGCATCCA	(AT)7	114
HLJHL1987	TGTTGTGCACATTTCGACCG	GCCATTTCATTTAAGGCATCCA	(AT)7	128
HLJHL1988	AGGCCCTATCAGGACCCATT	AGGACTTTTCTGGGCACTGA	(AT)7	128
HLJHL1989	GGCTCTATACGCCACCACAA	ACACCGTTCACCTGATTTGG	(AT)7	124
HLJHL1990	GCACGTTCCTGGCAAATCAT	GTTCAAGGGGGCCGAATACT	(AT)7	118
HLJHL1991	ACTACTGCAGTACTTTTACAGGGA	CCCACACACAAGCTACCCAT	(AT)7	150
HLJHL1992	GGATTTCTTTGTGGATTGAGCGT	TGTGTTCGACCACTGTGCTT	(AT)7	141
HLJHL1993	GCAGTTTCAGTGGGTATGGC	CTTCCTTTGGTCGTCGGTGA	(AT)7	150
HLJHL1994	ACTGTTACGTTTCTGAGACTGCT	GTGTGTGTGTGTGTGTGACT	(AT)7	110
HLJHL1995	ACATTGTTTGTGTGGCAGGC	GGCGTGCCCCTTAATCACTA	(AT)7	150
HLJHL1996	TGTGAATACTTTTGACACCTCTGT	GTGTGTGTGCGTATCAGTGC	(AT)7	118
HLJHL1997	ACCGATAGAGTAGGTCTAGACACA	CGGGTTTGTCGTCACAAGTG	(AT)7	115
HLJHL1998	AAAACACAACTGCCCACACC	TGCCTCAGATTCCTTCAACCT	(AT)6	128
[truncated: 96,427 more rows]
