# Supplementary material for: In Silico Screening and Development of Microsatellite Markers for Genetic Analysis in Perca fluviatilis
Source: Animals (Basel). 2022 Jul 15;12(14):1809. doi: 10.3390/ani12141809 (PMC9312242; doi:10.3390/ani12141809)
Supplement: Supplementary file 1 [file animals-12-01809-s001.zip › animals-1797732-supplementary/supplementary Table S2.xlsx]

## Sheet: Sheet1
Supplementary Table S2 The result of 200 microsatellite markers evaluated by four random wild individuals in P.fluviatilis
locus	forward primer (5'-3')	Ta of forward primer (℃)	reverse primer (5'-3')	Ta of reverse primer (℃)	repeat motif	fragment size (bp)	number of allele
HLJHL001	CCCAACTTGGTTTCCTTTGGC	59.65	TAATGCCCAGCTCATTCGGG	59.788	(ACAG)10	130-140	2
HLJHL002	GGCCGAACCATACCGTACAT	57.12	GTCCTCCGAAGCAAAGCAGA	59.68	(ACAG)10	100-120	2
HLJHL003	AGTCCTCTGCCAAGACATGC	59.92	GGGTCATGTTTTCGGTGCAG	60.12	(ACAG)10	*	0
HLJHL004	GGTATTGTGACACCTGGGCA	58.22	TTCGCCAAGGAGGTTGTTGT	60.323	(ACAG)10	100-120	3
HLJHL005	GTGACTTTTCCACATGCATGC	59.99	TCACTGTCACTGATCCCTTACC	60.068	(ACAG)10	100-120	2
HLJHL006	ACTGCTCCTTTCTCATCGCA	57.97	CCATTGGGTTATCTTTGGCAAT	59.998	(ACAG)10	150-190	4
HLJHL007	GCTAATGCCTGACCACCACT	59.6	CAGGTCCCTGGAGAAGAGAGA	60.037	(ACAG)10	109-130	3
HLJHL008	GCGGTTCTGGGATGACTTCA	61.92	AGCCAAATGTCACTGCCAGA	60.108	(ACAG)10	115-135	3
HLJHL009	GTTGGAGAGCGGAGTTCACA	59.97	GAGATGCAGAGATGACGGGG	60.107	(ACAG)10	116-136	2
HLJHL010	TGCCATGCAGACAGACCAAA	59.688	ACAGACAGCCTGAGATCACAC	61.09	(ACAG)10	250	1
HLJHL011	TGGACCCCTATTAGGTAAGGCA	59.468	CCTGTCCTACCACCCCATCT	59.405	(ACAG)11	145-155	4
HLJHL012	CCTCCACTCAACATCCCACC	59.044	CTCCAGTCTGTGTGTTCGTGA	59.746	(ACAG)11	105-115	2
HLJHL013	GCACCTGAGTCTGTCTGTGT	59.688	AATTGGGCATTGCATTGGGC	58.823	(ACAG)11	105-115	2
HLJHL014	CACTGCACTTCCTTGGGTCT	60.104	ACTAAAATGGAAGCAGTGCGT	59.189	(ACAG)11	115-135	3
HLJHL015	AGTGACCCCAACACTGATGA	59.121	CACTGCAGTGCTCCAGTCC	59.788	(ACAG)11	110-140	6
HLJHL016	TAGTGGCATCGCTCTAGGGA	59.751	TGAGTGAAACACGTCTGTACCA	59.678	(ACAG)11	120-130	3
HLJHL017	TGCAAGACAGCAGCTACACA	59.688	TCATGAAAGAGCACCTGTGT	58.9	(ACAG)11	*	0
HLJHL018	GACATAACGTCACAGAGCAGT	59.895	CCAGAGGAATGAGGGGCATC	60.034	(ACAG)11	146-156	5
HLJHL019	TATGTGGCTGCTGGTCCAAG	58.11	GCAGTCCCTGGTTAGGCTTT	59.23	(ACAG)11,	130	1
HLJHL020	CGTTTTCATCGGTTCAGACAGT	59.431	ACAGATGGTGTCAGCGCTTG	59.509	(ACAG)11	130-150	2
HLJHL021	GCGCTTCAGGGTGCAGTATA	59.12	TCTCTTTCAAGACCGTCTGCC	60.01	(ACAG)12	125	1
HLJHL022	CCCTGAGTGGAGCACATACC	59.602	GGCCGAATTTTGCCTTTGTA	59.834	(ACAG)12	100-131	2
HLJHL023	TGCTTTCTAGACCACAGCCA	57.479	GCTAGACAGACAGGCAGACA	60.419	(ACAG)12	100-150	4
HLJHL024	AAGGCCTGATAGCTGCAGTG	58.33	TGGGGACTATTTTCAGCTGCA	59,67	(ACAG)12	125	1
HLJHL025	ATGTCTCTCCCTCTCCCTGT	61.24	TGGCTGTCTTGACTGCTCAG	61.32	(ACAG)12	100	1
HLJHL026	ACCCAAACAGCCAGCTAGTC	59.6	TGCCCTAATTGCAGTTGTTCA	59.173	(ACAG)12	125-150	6
HLJHL027	TCCGACGAAGGCAATTTCCC	59.605	GACAGGTTGTGAGGTGTGCT	57.334	(ACAG)12	100	1
HLJHL028	GGAATGTCTGGGATGTGGGG	58.505	TGTGCTGTCCACTTTCTCCC	56.234	(ACAG)12	*	0
HLJHL029	TGTCTCCTCCTTCAGCTCAT	59.751	TGTGAGTGTACAACAGCCCA	60.035	(ACAG)13	95-105	2
HLJHL030	TGGCATTCAGAGAGCAGAAAGA	59.895	TCCCTGTTGTTTGCACTCCA	60.033	(ACAG)13	95-105	2
HLJHL031	TGAGCTTGGTGTTTGTTTGGC	59.396	CGATGGGAAGCAAAGGGAGA	59.834	(ACAG)13	145-155	3
HLJHL032	CCCGTTCCAGCAGCTCTATT	58.296	AATCTTTGTGGGGCCTCCTC	58.734	(ACAG)13	*	0
HLJHL033	GAGGGTCGACGTTTGGTCTT	59.675	TACAACCCCACCACACCAAG	59.886	(ACAG)13	100-130	2
HLJHL034	CTCTGGAGGGCGTGTTTAGG	59.605	TGTCTGCTTTCTGTCCGTCC	57.334	(ACAG)13	145-155	3
HLJHL035	TGTCTTTGGCTGCAACTCCT	59.961	AAGAGAGACGGACAGACGGA	60.068	(ACAG)13	100-130	3
HLJHL036	ACTCAACGCTGCTCTGCTTT	58.852	CCACAGAGTACAGCCCACTC	59.964	(ACAG)13	145	2
HLJHL037	GGATACGTGAATGTGTCCTGGT	59.159	CGTGTGATTCGTTCGGATGC	59.888	(ACAG)13	125-130	2
HLJHL038	CACCCTCCCACCAAGTTTCA	58.059	TCCGCCAAGGAGGTTATGTG	58.788	(ACAG)13	100	1
HLJHL039	AGGAAGTCTGCAGGTACACC	56.959	GTCCAGAGTGATGCTGTCGT	57.688	(ACAG)13	110	1
HLJHL040	CCCCCTTTACGTGCAACCTA	59.059	AGAAGGTAGAGCGAGCTACA	59.788	(ACAG)13	100	1
HLJHL041	TGAATGCAGGACTTTCACTTGT	59.111	CTCTTCAACCCCTGGTGTCC	58.294	(ACAG)13	100-130	3
HLJHL042	CCTGCCAAGGGTAAAGTCGA	59.745	GACTTTAGTCCTGGCGGGAG	59.308	(ACAG)13	120-130	2
HLJHL043	CCGACGGGGGTTAACAACTA	61.145	TTTTATGTGAACGCGCACGC	60.808	(ACAG)13	75	1
HLJHL044	ATTTGTTGCTCCTGCCAAGG	59.675	ACCGGGCCAGTAGTTTTTCC	60.179	(ACAG)14	100-140	4
HLJHL045	GATGGTCTCACGAGGCTAGC	60.029	TCGGTTTGGATGGTCGGTTT	59.402	(ACAG)14	86-114	5
HLJHL046	CCGGCGTTGTCAAAATCACA	58.934	TTTCTCCATCACGCCCTCAG	60.179	(ACAG)14	100-150	2
HLJHL047	AGCAGCAGAAACAGAGGAGG	60.134	TTCTGAATCGTGCACCCCTT	60.479	(ACAG)14	*	0
HLJHL048	GATAGCAATGGGGCCTGAGG	59.962	TCTGGACCAAAGTGTTGCAC	59.672	(ACAG)14	125-200	7
HLJHL049	CCAGAGTCTGGTAGCAGGCT	59.666	CCAGTCTGACTCAGCAGCTC	59.726	(ACAG)14	110-140	2
HLJHL050	CAGCCCCTGTAACATTGCCT	60.133	CTCGGACAAGTTCCTGCAGA	59.883	(ACAG)14	110-140	2
HLJHL051	TTTCGAGTGAGACCGGGTTG	59.669	ACCACAGACGTTTCCCAGTT	59.677	(ACAG)14	105-115	3
HLJHL052	ACCTGAAGGCAAGTGGATGG	59.426	CCTGGCCCTGAATGTACCAA	59.434	(ACAG)15	92-120	3
HLJHL053	CTCCTTGCAGGCTGTCTTGA	59.376	CCTGATTAGCTGGCTGCATT	58.73	(ACAG)15	120-150	2
HLJHL054	CATGTGCATGTTGCCGTTGG	59.678	TGGCTTAATGTCACTGCAGAGA	60.103	(ACAG)15	125-150	4
HLJHL055	ACACAAATGAGGTGGGAGTCA	60.278	CCTGTTGCCCCACTCAAGTA	60.703	(ACAG)15	125	1
HLJHL056	CAGCAGCCTGATCAGCATCA	58.248	TGCTTTACTTCCTCATCACAGC	59.965	(ACAG)15	120-148	3
HLJHL057	AGCAGCACTCACACTCACAA	57.626	TTCGGTACCCAGCCCTATGT	60.037	(ACAG)15	125-150	3
HLJHL058	CCGGGTGGCTCTCAAAGAAA	59.607	TCCCCAAGAGTTTCGACACC	59.744	(ACAG)15	120-150	3
HLJHL059	GGTTTCAAGGGAGAGGGAGG	58.423	GCAGCTCATGAACAACTCTGC	59.819	(ACAG)15	92-145	4
HLJHL060	TGCAGATCGACAGGAAGACAG	59.5	GCGCTAACGGAGGAATATGC	59.173	(ACAG)15	100-150	3
HLJHL061	CTGAAGCGGCAGGTCTGTAA	59.598	AGTGGACTTGTTTCTGGAAGCT	58.411	(ACAG)15	50-100	2
HLJHL062	TGGCAGAAGTCCCAGTGGTA	59.962	GGTGAACAGAGTGTATAGGGCC	60.035	(ACAG)16	110-140	3
HLJHL063	GCTGCTGTTCAGTCTGAGCA	57.945	TAATGTGGACTGGCAGCCAA	59.449	(ACAG)16	110-150	4
HLJHL064	GGACGGTGAGCTGAAAGACA	57.449	ACAGCTGTGAGGATTTTGCT	57.676	(ACAG)16	170-200	4
HLJHL065	CCACAGGCATGGTAGAGAAGA	58.812	GGCTCAGATCCAGGTGAAGG	58.979	(ACAG)16	100-130	4
HLJHL066	CCAGCCAATCAACCAGGAGT	59.412	CAGTTGCAACGCTATCACGG	59.579	(ACAG)16	140	1
HLJHL067	CATGATGGCTGTGCAGTGTG	58.349	GGAACACAAATGAAGGGTTCGT	58.576	(ACAG)16	75	1
HLJHL068	GCTGTCTGGATGTACCCTGC	59.712	TCCTCAGATCTCTGCAGGGT	59.879	(ACAG)16	*	0
HLJHL069	CTCTCTAACCGTCTGTCTGCC	59.968	ATCGCTGCGGTAAAAGTCCT	58.59	(ACAG)16	80-100	2
HLJHL070	AGAGAGCCAATCAGCTGCAG	59.89	GGCAGACAGAGAGAGACACAG	58.248	(ACAG)16	145-155	2
HLJHL071	GCCGTTATGTCAGCAGGATG	57.095	TCTAGCAAGTCAACAGTCCTG	57.081	(ACAG)16	146-156	3
HLJHL072	GCCCTAACCGCTAACAAGGT	60.954	CAGAGAGGAACACAAGGCGT	59.363	(ACAG)16	190-210	5
HLJHL073	GTGAGGGCTGGCAACTAGAG	57.962	GAGGAAAGATGCAGCCCCAA	59.674	(ACAG)17	90-110	2
HLJHL074	ACAGTACATTCCAAGGCCTCTG	60.159	GCATGGACGGTGTTCCTCTT	60.179	(ACAG)17	120-150	2
HLJHL075	TGAGAAAAGAGGCCGAGACTG	58.532	ACTTTCCCACAGCCCACATT	59.422	(ACAG)17	120-150	4
HLJHL076	TGGAGTCTGGTGGGTTAGGT	58.836	ACGGCTGCATGTTGTTGTTT	59.584	(ACAG)17	110-150	3
HLJHL077	GCAGGGTAAATCCAGACAGCT	58.862	ACTACTTCAACACTCTCTGCC	60.574	(ACAG)17	50	1
HLJHL078	TCTGCTGTTGATCAGACACACA	57.995	CTGCAGAACAGGGACATGGA	57.981	(ACAG)17	140	1
HLJHL079	ACTACTTCAACACTCTCTGCC	59.712	TCCACCGGTCTCACAAAACT	59.879	(ACAG)17	140	1
HLJHL080	GAGGTTTGTTTCTGCCCAGC	59.889	TGCAGTCGTCTTGGTTAATTGC	58.646	(ACAG)18	130-150	2
HLJHL081	GGTGGCCGAGAAAATCCAAA	59.706	TGCAGCTCCAACAACAAGTG	59.153	(ACAG)18	100-200	3
HLJHL082	CTGCTCCGTAGACCTGCAG	60.862	AGGTCTTTAGAAGCTGGATCCT	60.935	(ACAG)18	100	1
HLJHL083	CCACGGACATCTTCAGCCAT	58.845	TCTGATTGTGTTTGCCTGCC	60.349	(ACAG)18	140	1
HLJHL084	AGCTCGACTAGGGTGACTGT	60.107	CCGAGCACTGCTACGAAACT	59.575	(ACAG)18	143-174	3
HLJHL085	AGTTGGTGTTAGTGACTGACTG	59.266	CGTGCCAGTGTGATTATCCCT	59.894	(ACAG)18	250-300	5
HLJHL086	TCGCTCACACTGACACTGAC	60.107	GCACAGCTGTTTTGTGGAGC	59.825	(ACAG)18	100-125	3
HLJHL087	CACCAAGGACTACAACCCTT	59.514	GTGCTGAAACTAGAGACCATCA	59.931	(ACAG)18	120-130	2
HLJHL088	CGCCACAACATCTTGTAGCC	59.961	GCTGCCCTGACTCGTTCTAA	59.086	(ACAG)18	90-110	2
HLJHL089	ATTCACACAAACAAGCAGGC	59.891	GCTATGTGGCTCTTTGTATGCC	59.582	(ACAG)19	100-160	3
HLJHL090	GGCGCTGTCCATGGTACTAA	59.965	ACCACGAAAAGCAAGAAGGC	59.893	(ACAG)19	117-162	5
HLJHL091	CGCAGAGACACTCACAGAGG	57.995	ACGTAGGAAGAGTAGGTCGAAC	57.981	(ACAG)19	140	1
HLJHL092	AGTGTGGAGAAGTGGACTTGT	59.445	ATGTTGGGCTGAAGCAGGAA	60.949	(ACAG)19	105	1
HLJHL093	AGACGGGAAGAGGATGAATGG	59.967	TCAGCCCTAAAGGTGTTGCA	59.606	(ACAG)19	110-140	3
HLJHL094	ACTCACCATACGCATGTGCT	59.677	CTCCTCAAAGTCGCCTTCCA	60.252	(ACAG)19	114-186	7
HLJHL095	AGCCAATGAGGTTTAACCATGT	60.707	TGGCATCATCCTGAATGCAGT	60.425	(ACAG)19	150	1
HLJHL096	ACTGTCTGTCTCTCTGACTACC	60.114	CGTCCAAGCTCCTCCACATT	60.531	(ACAG)19	125	1
HLJHL097	TGGAGAGAGGATAGAGACGGA	60.25	TGTGCACAAAACGCTTGTCT	59.65	(ACAG)20	120-150	3
HLJHL098	AGTGAGATAGTGAGATGTTATCGTGT	60.252	ACTCCACATAGACACCTCTCCA	59.677	(ACAG)20	90-110	3
HLJHL099	AAATCCTCCCGTCTGTCTGC	60.034	CGGGGTACAGCTCATCAACA	59.62	(ACAG)20	90-130	3
HLJHL100	CGAGATCAGAGAGACACAGACA	59.672	GTTTCTCTCGCAGCTCCAGT	60.179	(ACAG)20	120-130	2
HLJHL101	GAGAGTGCTCAACTTCCTTAAAG	59.891	CCCATTTGGTTTCAACGTTGC	59.966	(AGAT)10	175-200	4
HLJHL102	TCTCAGACTGTTCATTTGCACA	59.744	ACCTTGAATTTCCCCTTGGGG	57.067	(AGAT)10	130-150	3
HLJHL103	TTGCATGTCCATCTGGTCCT	60.037	TGTCTAAGCTACTGGATGCCT	60.321	(AGAT)10	120-130	4
HLJHL104	CCCAAATTTCCTGACAACCCA	59.814	GGACTGTCCCGTGTTTCTCA	57.047	(AGAT)10	132-223	6
HLJHL105	GCGCGATAAAATAATTGTCGGC	59.606	TCAGGCTCAGGAATTTCTTTCA	60.037	(AGAT)10	107-148	6
HLJHL106	TGCTCAATCCTTTAATGTATGTAAGG	59.295	ACAGTGCCAGAAAGTACAACAC	60.035	(AGAT)10	160-200	4
HLJHL107	AGACAGGGTGATAGTTACATCCA	59.968	TGTGCAAAATTTACATGGGATGA	59.818	(AGAT)10	118-188	6
HLJHL108	CTAACAAGCCACCCAGCTCA	59.996	AGCCTAGACATGCACATTGGT	59.62	(AGAT)10	190-210	4
HLJHL109	ACAACAAAATTACTTGCGAGGAT	59.761	CAGATGAAAAGACCTACCGCA	60.322	(AGAT)10	190-210	4
HLJHL110	TGACTGATAGGCTAGAGACAGACA	60.491	TTTCTCTGCTGTGGAGCCTC	60.566	(AGAT)10	*	0
HLJHL111	ATTTGTTCCTGACTGCAGCG	58.842	CACTGGGCTGTACTCTCTGC	60.035	(AGAT)10	100-150	5
HLJHL112	CCACCCGATAAATCCGACGT	59.599	TAGCCTTCACTGGTCTCCGT	59.307	(AGAT)10	100-150	5
HLJHL113	TGTGTAAGCTACTGGATGCCT	60.038	AGGTGGACTGCATTACCAAGG	58.248	(AGAT)10	120-130	6
HLJHL114	TGCTGCTCCAACACCGTAAT	60.206	TCCAAAACCCATGCACCTCT	60.637	(AGAT)10	*	0
HLJHL115	TGAGGACTAAATTTCCCTCGGG	60.091	AGGCTACTCCATTAACACCAGC	60.166	(AGAT)10	*	0
HLJHL116	GGTTGTCTAAGCTACTGGATCCT	58.442	CAGCATGTGTGTGTATCTGCA	59.635	(AGAT)11	*	0
HLJHL117	ACTGAGCCATTGCATTATGGT	59.019	ACCTTGAATTTCCCCTTGTGGA	60.026	(AGAT)11	150-200	8
HLJHL118	ACAGTATCATGCTTCCAAATGCA	58.801	TGCAGTTTCTCTTCTCCCACT	59.288	(AGAT)11	120-130	2
HLJHL119	TCGTCTGCAATCTCAGAGCA	58.248	CCGGCTCAGAGAACAAGGTT	58.232	(AGAT)11	120-130	2
HLJHL120	TCTTTTCACTGGGTCGCAGT	59.492	GCAGAGAGAAGTCCACATCCA	59.033	(AGAT)11	240-260	8
HLJHL121	ATTGGCATCAGAGCAAGCTG	60.953	ATGGGGCTTTGACGTGAGAG	59.964	(AGAT)11	184-265	6
HLJHL122	ACAATTCGCCACTGCAGAGA	58.619	ACGCAGCAGTTCCATGTGTA	59.626	(AGAT)11	75	1
HLJHL123	GGAAGACCCATCTCATCGTT	58.401	CCTTGAATTTCCCCTTGGGG	58.888	(AGAT)12	100	1
HLJHL124	TCCAGTGTGTGACATGTTGACA	59.15	AGCTCATAACGGTGGTGGTG	59.75	(AGAT)12	140-160	5
HLJHL125	CACAAGGGCTAGTGAGAGGC	59.33	ACCCTCTAGCTTTGTAGTGCA	59.69	(AGAT)12	120-130	2
HLJHL126	GGCCATGTAGGTCTGTCTGT	60.553	TCACAACAGGGAGGGAGACA	59.564	(AGAT)12	*	0
HLJHL127	AGTCAGCAATCACAGGCATCT	60.11	ATCAGGCCAACCCCACATTC	60.46	(AGAT)12	190-210	5
HLJHL128	ACGATGGAAGGTGCAAAAGT	60.08	TCTGGCTCAATGCATCACAT	60.71	(AGAT)12	90-110	2
HLJHL129	AGTTGTAGCTCTCATTCGGTACT	59.44	TTCTGTGCTGTGTGTCTGAT	60.11	(AGAT)12	140-160	4
HLJHL130	ACTGCCCAGCGCTAATACTG	59.76	AGGGAGCAGTTGCCATAACA	60.23	(AGAT)12	140-161	5
HLJHL131	TGTCCTCACAACATAGGCACC	59.891	AACACAAGATGCATTTTCACCA	59.966	(AGAT)12	150-200	5
HLJHL132	CAGCATGTGTGTATATCTGCAAA	59.71	TGTGTTGCTGTAAGGTTGTGT	60.06	(AGAT)12	*	0
HLJHL133	GCGGGACTGTTGAGCTCTAT	58.744	GGGGTGTGTGATATATCGACTCA	57.667	(AGAT)13	125-200	6
HLJHL134	CCCTTAGAGAAAACGTGTGCG	61.037	TGTGTGCAAACGACTGTCCA	60.921	(AGAT)13	140-160	4
HLJHL135	TCATGGGAGACAGACAGAACA	59.214	TGCAACGCCAATCAGTCATG	57.047	(AGAT)13	120-150	4
HLJHL136	CTACAGGCTGTAGGTGGTGC	59.491	GCTGAAACTGACCCTATGTTCC	59.566	(AGAT)13	*	0
HLJHL137	AGAGAAACCGCTACTGGCAC	60.606	TGCCAAAGATGAATTTCCAGTGT	59.037	(AGAT)13	110-140	4
HLJHL138	GGGGAAGAGAGACACAATACTGT	58.914	CCTTCTCAACGCTGACTGCT	56.747	(AGAT)13	*	0
HLJHL139	AGAGGGATGTTGTTTAGCTTGT	59.295	GAGCTGAACCCTCGATAACCA	60.035	(AGAT)13	150-250	7
HLJHL140	CACCGCGTGCACACAAAAA	59.768	AATCATGGAGCAGCAGGAGG	59.518	(AGAT)13	140-150	3
HLJHL141	CAAACGGCACTGGCATGAAA	58.614	GAAACCTTCATTTCCTTCGGGA	56.447	(AGAT)13	*	0
HLJHL142	GGGTTGGAAATCATCATCTGGC	56.862	TGCACATACAATGCCTCTGAGT	58.474	(AGAT)13	140-160	3
HLJHL143	GCTCTGTGTTGTTATAGTTGCACA	59.059	AACGAATGCCATATTTGCTTCT	59.279	(AGAT)13	125-150	2
HLJHL144	GCAAAACACTTAATTTCACCAGTGA	57.432	TGCTGCTGTAACACTGTAATTTCC	58.222	(AGAT)13	140-160	3
HLJHL145	TGAAAGAACACTTTGATTGTGCGT	57.536	GCCCAAAGCAGGCCTTCTTA	58.384	(AGAT)13	140-150	3
HLJHL146	ACAAGCAAGCTCCTCATCCA	58.759	AGGGATGAGATGGAGCTGGA	58.979	(AGAT)14	125	1
HLJHL147	AGGGATGAGATGGAGCTGGA	57.132	AGGCACCTGTGAGACAACAG	57.922	(AGAT)14	*	0
HLJHL148	ACCTTGAATTTCCCCTTGGGG	58.489	ACCCAAATGACATCCAACCCT	57.646	(AGAT)14	125-200	2
HLJHL149	GGACACCTTAATTTCCTTCGGG	58.606	TGGATGGAAAGAGTTTGAAGTAAGT	58.253	(AGAT)14	80-100	2
HLJHL150	CCTGATTATCTTCAGCAGGGCT	59.207	AAAGAAAAAGATCAGATGGCAGTT	58.475	(AGAT)14	140-200	3
HLJHL151	AAGACTTTGACACAGGACGT	58.366	TGAAGGGGTTGGTGTCACAG	58.794	(AGAT)14	140-160	5
HLJHL152	GCCAACACCCTATAACTGAAGC	59.307	CGTTGTTGCCAATGGAATGC	58.725	(AGAT)14	140-185	4
HLJHL153	GGCTGATAAACATAGGCCTATGC	58.414	AGCTACTGGGATCTTGAAGGT	58.831	(AGAT)14	123-151	5
HLJHL154	AGTGTAGTTTAGGCAGTGTACTT	58.761	TCCTCTTTCCCTCGTTTGCC	58.186	(AGAT)15	125-200	6
HLJHL155	TGCCCTAAATTTCCCTCGGG	58.791	TTCATACTGATGCACCAACCA	58.382	(AGAT)15	125-200	4
HLJHL156	AGTGTCTTTCATTAGACCCCTGT	59.965	TGTGCACGAAACAGACTGTG	58.993	(AGAT)15	140-160	5
HLJHL157	ACATGTCCATATGTACATTGAAAGCA	61.068	TTTAGCTGTGGGCATCCAGG	59.69	(AGAT)15	150-200	5
HLJHL158	GGAACACAACACAAGACCACA	58.491	GGGTCCTCGCTGTTCTTTCT	58.082	(AGAT)15	*	0
HLJHL159	AGCAAAAGCCAATGTGTGCT	60.99	ACTAACATGTTCATGTTCAGCCA	59.348	(AGAT)15	125-150	4
HLJHL160	ACACACAAGCGATTAATGTCTGG	58.195	CCTGCAGTGAACTGTGTCGA	58.181	(AGAT)15	125-150	5
HLJHL161	TGGCGGCTGTTTATGTGTTT	58.191	ACACACAGCCTCCATACAGT	57.782	(AGAT)15	*	0
HLJHL162	GCAAATGGACAGATGGACGG	61.854	TTCACAAGAGAGGGATTTACAGT	60.363	(AGAT)15	120-130	4
HLJHL163	GCAAATGGACAGATGGACGG	57.962	TGGGTAATTCACAAGAGAGGGA	58.774	(AGAT)15	120-130	6
HLJHL164	CCACCTCTGCCACCTCATAC	60.159	CGAAGGGATCTCCATCTGCT	61.379	(AGAT)15	104-175	4
HLJHL165	TCCAGTTGTCACTTCAGCGT	58.532	AGGACACATTTCCTTCGGGA	60.422	(AGAT)15	88-194	4
HLJHL166	TCTCTCTCTTTCTCTTGCTGCC	58.836	TCCATATGCCCCTGAGGTGA	60.584	(AGAT)15	90-110	5
HLJHL167	CGTTTTGGATATGTGCCATGT	59.889	TGGCACATATCTAAAACGTGGT	59.946	(AGAT)15	140-188	4
HLJHL168	TCAACACAAGGATGTAACCCAGA	58.232	TGCATCAGTCCAACATCGCT	60.122	(AGAT)16	100	1
HLJHL169	GCAGGGGCAAACAGTCATCA	59.706	TCTGTGAGCTACTGGGACCT	60.153	(AGAT)16	100-152	4
HLJHL170	GCTGCTGCAACACCGTTATT	60.107	TGCTAACGGCAGCATGATAA	60.775	(AGAT)16	140-160	5
HLJHL171	GCTGCTGCAACACTGGTATT	57.932	CAGACTGGCCCACCACATAA	59.822	(AGAT)16	*	0
HLJHL172	ACAGCCCATAACACAGCAGT	59.266	TCTGCATGAACTAAAGTGTGACA	60.994	(AGAT)16	126-187	6
HLJHL173	AGGGTGTGTGGGGTTAGTCT	60.107	ACCTGTTGAGTTGACACTGCA	60.925	(AGAT)16	140-160	3
HLJHL174	TCAGCTGCGGATTATTACACA	59.514	GCAGTGATATTGCAACAGGAAA	61.031	(AGAT)16	131-162	3
HLJHL175	GCTTCCAAAATCCACTCCCC	59.961	TCACAACACAGAGAGGAGCG	60.186	(AGAT)16	200-220	5
HLJHL176	AGTGGCCTGACAGTAAGGGA	59.891	TCTCTCTGCCTAATTTGTGAGCA	60.682	(AGAT)16	200-250	5
HLJHL177	TCAGTAGCAGATTCAAAAGGAGG	59.965	AGTGATGCCACAAGTCGGTT	60.893	(AGAT)16	100-125	3
HLJHL178	GGACCTTGAATTTCACCTTGTGG	59.967	GAGCTCAGTTACCAGTCTCTGT	60.706	(AGAT)16	150-200	6
HLJHL179	GGTGATACATAGATAGGTAGGTCGG	59.677	TCTGGTAGTCTCAGCTCGCT	61.252	(AGAT)16	96-153	5
HLJHL180	ATCTCAGCCTCTCCTCCAGC	60.55	GGAGGAGTCTTCTCTGTCCCT	61.45	(AGAT)16	140-160	2
HLJHL181	CACCACCACCAGTCTGATCC	60.577	GCTGCTGCAACACCGTTATT	61.477	(AGAT)17	125-150	4
HLJHL182	GCCATCATCAGCAATCAACGT	60.52	TGTGAGATTCAGTCCGGCAG	61.42	(AGAT)17	120-130	3
HLJHL183	TGTTGTCAGTGTGTTCATCCA	61.079	TGCATGGTGTTTTAAGTCAGGG	61.979	(AGAT)17	125-168	4
HLJHL184	CGTTTTACGTACCTCCTATGGTG	60.277	GGAAGCAGTTTAGTGGGAGAGT	61.177	(AGAT)17	100	1
HLJHL185	TCCAACATCATGCAGGTCATCA	60.866	AGCTGTCTGTAGCCAAAACTGA	61.566	(AGAT)17	125-150	4
HLJHL186	CAACCAGCTTCAACCCGTTG	57.967	TCCACCTCTCCCTTTCCCTT	58.667	(AGAT)17	123-237	6
HLJHL187	AGGTCACCATTTTCAAAAGGCA	61.221	GCGAAGACACCTTAATTTTCCCA	61.921	(AGAT)17	150-175	6
HLJHL188	CAGCATGTGTCTACATTGAGCT	57.947	ACTGAAAGACAAGGGACTGCA	58.647	(AGAT)18	100-150	5
HLJHL189	ATTTGACTAAAGGAAGCAAAGTCA	60.937	CCAGGGTGTCTTCGACTGAC	61.637	(AGAT)18	124-175	6
HLJHL190	GGTTGTGTAAGCTACTGGATCCT	60.921	CAGCATGTGTGTATATCTGCAAA	61.621	(AGAT)18	100	1
HLJHL191	AGCAGAGCTCAAGCACTTCC	60.935	TGCACACTGTACACCAATCCA	61.635	(AGAT)18	140-160	4
HLJHL192	CCTCCTGTGTTTTGTGTCTTGG	60.718	TCTCCAGTACTCACAATGGCT	61.418	(AGAT)18	102-168	5
HLJHL193	GCACCAAGGTGTGACATCAC	60.621	TAGGGTACATGGCATGGTGA	61.321	(AGAT)18	*	0
HLJHL194	AGAAAGTCATGTGCACCCAC	60.52	CCCTCTCGGTTTTGTTTTTGT	61.22	(AGAT)18	140-160	6
HLJHL195	GAAAAGAATGCTGGCTGGCA	61.222	AGTTTGGATGGATAGATGGATTGA	62.122	(AGAT)18	140-160	7
HLJHL196	TGGTTCTACAAGCTGCCTAAA	60.935	AACCAGGCGTTGAGTTTCAA	61.835	(AGAT)18	111-183	4
HLJHL197	AGACAAAGGTATGGTCAGGCA	60.207	AACTGCTTGTGGAGATCGCT	61.107	(AGAT)19	120-130	2
HLJHL198	TCTTGAATTTCCCCTTGGGG	59.148	AGCCCTTGTCACATGACCAG	60.048	(AGAT)19	100-125	3
HLJHL199	TCTGAGACAAAGGGACATGAAT	60.926	CAGGAATTTCCCCAGTGTGG	61.826	(AGAT)19	134-190	8
HLJHL200	TGGACTAAGACTGCCTACTGC	60.188	CCTTGAGTTCACTTGCGTGT	61.088	(AGAT)20	125-175	5
Note: * indicated amplification failure.
