# Supplementary material for: In Silico Screening and Development of Microsatellite Markers for Genetic Analysis in Perca fluviatilis
Source: Animals (Basel). 2022 Jul 15;12(14):1809. doi: 10.3390/ani12141809 (PMC9312242; doi:10.3390/ani12141809)
Supplement: Supplementary file 1 [file animals-12-01809-s001.zip › animals-1797732-supplementary/Supplementary Table S3.xlsx]

## Sheet: Sheet1
Supplementary Table S3: Genetic diversity parameters of 29 microsatellite markers in four Perca fluviatilis populations.
Locus	WR						JL
	Na	Ne	Ho	He	PIC	PHWE	Na	Ne	Ho	He	PIC	PHWE
HLJHL007	2	1.213	0.195	0.177	0.16	0.362	4	2.981	0.632	0.67	0.596	0.754
HLJHL022	2	1.896	0.481	0.476	0.361	0.93	6	1.997	0.559	0.503	0.444	0.068
HLJHL045	6	2.055	0.481	0.517	0.417	0.993	7	2.103	0.471	0.528	0.476	0.006**
HLJHL052	2	1.917	0.533	0.482	0.364	0.35	4	1.992	0.456	0.502	0.422	0.416
HLJHL056	3	2.052	0.546	0.516	0.394	0.509	4	2.718	0.603	0.637	0.564	0.733
HLJHL059	7	2.909	0.753	0.661	0.616	0.772	10	6.005	0.721	0.84	0.813	0.115
HLJHL084	3	1.139	0.13	0.123	0.116	0.954	8	1.388	0.279	0.281	0.271	0.988
HLJHL089	4	1.726	0.403	0.423	0.367	0.101	10	3.026	0.647	0.675	0.63	0.046*
HLJHL090	5	1.274	0.221	0.217	0.207	0.531	10	1.873	0.427	0.47	0.451	0.956
HLJHL094	10	3.448	0.701	0.715	0.683	0.657	15	3.696	0.721	0.735	0.715	0.155
HLJHL104	12	5.926	0.883	0.837	0.811	0.366	12	6.211	0.882	0.845	0.821	0.884
HLJHL105	9	4.98	0.805	0.804	0.772	0.000**	9	7.152	0.853	0.867	0.845	0.000**
HLJHL107	13	5.462	0.844	0.822	0.795	0.114	16	9.859	0.927	0.905	0.891	0.166
HLJHL121	11	6.617	0.857	0.854	0.832	0.001	18	10.654	0.882	0.913	0.899	0.866
HLJHL152	5	3.684	0.636	0.733	0.688	0.166	12	7.027	0.868	0.864	0.843	0.692
HLJHL153	6	2.66	0.623	0.628	0.564	0.000**	6	3.995	0.75	0.755	0.708	0.056
HLJHL164	6	4.641	0.727	0.79	0.752	0.27	13	7.001	0.897	0.864	0.842	0.918
HLJHL165	3	1.904	0.338	0.478	0.405	0.000**	16	4.659	0.779	0.791	0.759	0.938
HLJHL167	4	3.065	0.546	0.678	0.607	0.000**	10	6.701	0.559	0.857	0.834	0.000**
HLJHL169	4	2.129	0.571	0.534	0.426	0.000**	9	4.019	0.779	0.757	0.715	0.996
HLJHL172	8	4.102	0.675	0.761	0.725	0.000**	14	5.034	0.779	0.807	0.779	0.047*
HLJHL174	5	2.455	0.558	0.597	0.512	0.915	9	5.518	0.824	0.825	0.795	0.928
HLJHL179	5	1.532	0.351	0.35	0.328	0.934	10	4.88	0.853	0.801	0.767	0.864
HLJHL183	7	2.909	0.61	0.661	0.603	0.684	11	5.084	0.824	0.809	0.783	0.591
HLJHL186	14	5.536	0.766	0.825	0.801	0.318	22	10.041	0.603	0.907	0.893	0.000**
HLJHL192	8	4.587	0.662	0.787	0.75	0.008**	13	7.605	0.824	0.875	0.855	0.217
HLJHL196	2	1.508	0.351	0.339	0.954	0.759	12	2.841	0.588	0.653	0.592	0.000**
HLJHL199	10	7.477	0.883	0.872	0.852	0.000**	13	9.554	0.853	0.902	0.886	0.464
HLJHL200	11	3.018	0.649	0.673	0.648	0.778	11	8.148	0.927	0.884	0.865	0.29
Mean	6.448	3.235	0.579	0.597	0.569	0.546	10.828	5.302	0.716	0.749	0.716	0.593
Locus	WL						KR
	Na	Ne	Ho	He	PIC	PHWE	Na	Ne	Ho	He	PIC	PHWE
HLJHL007	4	2.814	0.528	0.648	0.574	0.146	2	1.092	0.088	0.086	0.081	0.827
HLJHL022	6	2.303	0.539	0.569	0.498	0.000**	3	1.498	0.294	0.338	0.286	0.785
HLJHL045	7	2.174	0.573	0.543	0.509	0.124	4	1.444	0.294	0.312	0.288	0.873
HLJHL052	4	1.727	0.427	0.423	0.357	0.785	2	1.125	0.118	0.112	0.105	0.754
HLJHL056	5	2.932	0.708	0.663	0.59	0.685	4	3.477	0.618	0.723	0.659	0.221
HLJHL059	9	3.844	0.663	0.744	0.7	0.196	3	2.24	0.441	0.562	0.482	0.347
HLJHL084	6	1.355	0.247	0.263	0.249	0.000**	2	1.448	0.382	0.314	0.262	0.188
HLJHL089	8	3.038	0.629	0.675	0.635	0.007**	1	1	0	0	0	0.000**
HLJHL090	10	1.913	0.449	0.48	0.463	0.040*	3	1.657	0.412	0.403	0.329	0.95
HLJHL094	15	2.991	0.629	0.67	0.646	0.999	4	1.353	0.235	0.265	0.244	0.007**
HLJHL104	14	6.912	0.899	0.86	0.84	0.997	8	5.081	0.735	0.815	0.778	0.017*
HLJHL105	10	7.114	0.865	0.864	0.844	0.855	7	5.037	0.882	0.813	0.772	0.813
HLJHL107	18	9.324	0.921	0.898	0.883	0.522	8	4.898	0.882	0.808	0.769	0.349
HLJHL121	17	8.124	0.921	0.882	0.865	0.000**	8	4.219	0.794	0.774	0.729	0.335
HLJHL152	13	5.692	0.865	0.829	0.807	0.905	5	3.129	0.794	0.691	0.623	0.028*
HLJHL153	7	3.86	0.719	0.745	0.698	0.995	5	3.993	0.853	0.761	0.706	0.827
HLJHL164	14	6.831	0.888	0.858	0.837	0.322	4	1.593	0.353	0.378	0.322	0.988
HLJHL165	17	3.871	0.708	0.746	0.709	0.999	3	2.494	0.618	0.608	0.532	0.981
HLJHL167	13	7.515	0.562	0.872	0.853	0.000**	5	2.232	0.265	0.56	0.454	0.053
HLJHL169	7	4.018	0.775	0.755	0.713	0.557	3	2.648	0.559	0.632	0.542	0.808
HLJHL172	12	5.216	0.865	0.813	0.787	0.05	5	2.005	0.559	0.509	0.463	0.873
HLJHL174	9	6.11	0.809	0.841	0.815	0.226	6	2.345	0.735	0.582	0.538	0.866
HLJHL179	10	4.255	0.708	0.769	0.736	0.984	3	1.906	0.471	0.482	0.376	0.609
HLJHL183	10	4.08	0.708	0.759	0.721	0.666	5	2.481	0.618	0.606	0.531	0.799
HLJHL186	26	12.406	0.697	0.925	0.914	0.000**	8	4.338	0.706	0.781	0.737	0.152
HLJHL192	14	7.114	0.73	0.864	0.845	0.000**	4	1.887	0.412	0.477	0.404	0.724
HLJHL196	10	2.947	0.697	0.664	0.601	1	3	1.525	0.353	0.349	0.313	0.792
HLJHL199	15	9.221	0.921	0.897	0.882	0.607	7	2.012	0.529	0.511	0.484	0.994
HLJHL200	14	7.657	0.876	0.874	0.856	0.748	9	4.166	0.794	0.771	0.728	0.892
Mean	11.172	5.081	0.708	0.738	0.704	0.637	4.621	2.563	0.51	0.518	0.467	0.602
Na: allele number; Ne: effective allele number; Ho: observed heterozygosity; He: expected heterozygosity; PIC: polymorphism index content; PHWE: p-value of the chi-squared test for the Hardy–Weinberg test. *: p < 0.05; **: p < 0.01.
